# Supplementary material for: Tri-μ-ethanethiol­ato-bis­{[η5-1,2,3,4-tetra­methyl-5-(trimethyl­silyl)cyclo­penta­dien­yl]iron(II,III)}(FeII–FeIII)
Source: Acta Crystallogr Sect E Struct Rep Online. 2009 Nov 7;65(Pt 12):m1542. doi: 10.1107/S1600536809045735 (PMC2972053; doi:10.1107/S1600536809045735)
Supplement: Supplementary file 2 [file e-65-m1542-Isup2.hkl]

# 
# h,k,l, Fc-squared, Fo-squared, sigma(Fo-squared) and status flag 
# 
data_I
_shelx_title ' DS1 in Pbca' 
_shelx_refln_list_code          4 
_shelx_F_calc_maximum      806.77 
_exptl_crystal_F_000      2920.00 
_reflns_d_resolution_high  0.8331 
 
loop_ 
 _symmetry_equiv_pos_as_xyz 
 'x, y, z' 
 '-x+1/2, -y, z+1/2' 
 '-x, y+1/2, -z+1/2' 
 'x+1/2, -y+1/2, -z' 
 '-x, -y, -z' 
 'x-1/2, y, -z-1/2' 
 'x, -y-1/2, z-1/2' 
 '-x-1/2, y-1/2, z' 
 
_cell_length_a    17.7426 
_cell_length_b    19.8743 
_cell_length_c    20.4927 
_cell_angle_alpha  90.000 
_cell_angle_beta   90.000 
_cell_angle_gamma  90.000 
 
_shelx_F_squared_multiplier     1.000 
 
loop_ 
 _refln_index_h 
 _refln_index_k 
 _refln_index_l 
 _refln_F_squared_calc 
 _refln_F_squared_meas 
 _refln_F_squared_sigma 
 _refln_observed_status 
   6   0   0    74429.41    77572.11   2815.58 o 
   8   0   0    69803.57    69902.38   1742.60 o 
  10   0   0     8537.39     8260.22    246.54 o 
  12   0   0     4881.92     4887.54    192.75 o 
  14   0   0    14615.30    13554.13    398.32 o 
  16   0   0      505.66      229.39     53.18 o 
  18   0   0      375.65      459.07    118.96 o 
  20   0   0     1559.19     1936.85    129.96 o 
   4   1   0    10280.07     9490.00    389.32 o 
   6   1   0     5467.87     6414.34    240.46 o 
   8   1   0    18043.10    15215.63    344.26 o 
  10   1   0    80629.86    77129.69   1599.16 o 
  12   1   0    47135.80    47018.39    853.91 o 
  14   1   0    15867.46    15967.67    323.79 o 
  16   1   0     4273.40     4302.16    123.11 o 
  18   1   0     2602.14     2648.09     97.85 o 
  20   1   0     3083.76     3559.94    123.20 o 
   4   2   0    42536.09    46051.09   1177.08 o 
   6   2   0    13081.95    13200.82    295.26 o 
   8   2   0     6403.99     5965.09    156.35 o 
  10   2   0     6530.14     6654.67    178.99 o 
  12   2   0      727.35      813.40     58.94 o 
  14   2   0      267.11      166.26     38.66 o 
  16   2   0      292.82      332.69     56.65 o 
  18   2   0        9.13        0.00     43.70 o 
  20   2   0     3189.35     3587.95    124.92 o 
   4   3   0    40580.79    42306.16   1506.39 o 
   6   3   0      500.95      534.99     37.28 o 
   8   3   0      149.34      132.31     25.12 o 
  10   3   0     5092.32     5244.98    150.21 o 
  12   3   0    33537.61    33547.49    639.97 o 
  14   3   0     1001.65     1092.81     72.42 o 
  16   3   0     3498.84     3881.93    114.51 o 
  18   3   0        6.89        0.00     33.35 o 
  20   3   0      542.48      567.55     65.27 o 
   2   4   0     1169.41     1335.23     58.21 o 
   4   4   0    94235.71   101661.80   2556.17 o 
   6   4   0    30448.81    30137.10    635.30 o 
   8   4   0     2327.60     2439.46     83.70 o 
  10   4   0      345.20      253.55     30.87 o 
  12   4   0      885.78     1036.85     65.71 o 
  14   4   0     3010.48     2983.30    137.40 o 
  16   4   0       88.05       86.75     41.05 o 
  18   4   0       31.11       10.60     34.52 o 
  20   4   0      539.97      747.50     72.98 o 
   2   5   0     9048.59     9885.77    273.30 o 
   4   5   0    98193.74   108060.45   2718.44 o 
   6   5   0    36227.08    38660.05    991.81 o 
   8   5   0     5633.95     6701.58    199.62 o 
  10   5   0      183.86      166.13     35.27 o 
  12   5   0     1674.38     1271.09     75.64 o 
  14   5   0     1049.45      883.82    147.04 o 
  16   5   0      989.53     1043.04     93.17 o 
  18   5   0     2196.01     2363.54    129.46 o 
  20   5   0      504.77      484.78     94.47 o 
   0   6   0      122.12       47.07     35.62 o 
   2   6   0    64365.78    73137.48   1507.63 o 
   4   6   0    68658.82    70302.05   1784.22 o 
   6   6   0      556.37      414.94     46.71 o 
   8   6   0     1753.47     1468.15     66.21 o 
  10   6   0     7565.78     7417.30    171.32 o 
  12   6   0       27.36       34.05     35.78 o 
  14   6   0     4147.28     3463.89    162.68 o 
  16   6   0     1252.09     1076.91    109.73 o 
  18   6   0      649.92      951.51    103.19 o 
  20   6   0      755.78     1049.46     83.54 o 
   2   7   0      272.49      305.11     48.30 o 
   4   7   0    13049.54    12493.22    354.84 o 
   6   7   0    10748.75     9772.45    454.21 o 
   8   7   0     3930.43     3739.67    179.99 o 
  10   7   0    18459.35    18260.36    420.93 o 
  12   7   0    19000.72    18127.31    426.19 o 
  14   7   0     4750.14     4737.62    215.53 o 
  16   7   0     7410.52     7653.64    230.34 o 
  18   7   0     4336.11     4824.65    180.95 o 
  20   7   0     1466.41     1635.10     93.72 o 
   0   8   0   187775.81   193399.41   6795.93 o 
   2   8   0    49408.09    50534.33    933.25 o 
   4   8   0    16989.26    15394.15    431.61 o 
   6   8   0    38955.96    36934.55   1424.96 o 
   8   8   0    14327.22    13593.90    945.31 o 
  10   8   0      531.71      467.08     50.74 o 
  12   8   0     1354.93     1244.14     77.29 o 
  14   8   0       34.88        5.09     41.66 o 
  16   8   0     1039.35     1155.67     88.19 o 
  18   8   0     1857.49     1892.23    173.40 o 
  20   8   0      302.57      288.92     69.88 o 
   2   9   0    18646.07    18463.07    371.14 o 
   4   9   0       20.34       84.87     42.62 o 
   6   9   0     1246.68     1153.39    133.59 o 
   8   9   0    23537.98    22898.80    640.83 o 
  10   9   0    41292.03    39654.32   1491.76 o 
  12   9   0    17821.42    18278.32    550.02 o 
  14   9   0    13852.87    13671.87    350.69 o 
  16   9   0    11303.21    11553.84    340.86 o 
  18   9   0     3590.55     3874.72    176.19 o 
   0  10   0    48059.75    48649.79   1778.66 o 
   2  10   0    28834.94    27966.62    544.00 o 
   4  10   0     9761.53     8297.75    196.95 o 
   6  10   0     7008.85     6457.24    176.22 o 
   8  10   0    25376.43    25676.13    477.95 o 
  10  10   0    10883.97    11040.91    268.87 o 
  12  10   0      168.08      219.47     63.08 o 
  14  10   0      245.38       65.33     97.97 o 
  16  10   0       43.96        0.00     74.48 o 
  18  10   0       61.39       65.82     76.19 o 
   2  11   0        3.18        0.00     15.44 o 
   4  11   0    11706.06    12368.43    236.89 o 
   6  11   0      790.23      658.18     42.86 o 
   8  11   0     2498.11     2677.24     97.31 o 
  10  11   0      414.26      542.76     49.05 o 
  12  11   0     4904.90     4779.28    208.70 o 
  14  11   0     1230.94     1247.11    115.86 o 
  16  11   0      189.97      196.38     89.67 o 
  18  11   0      667.10      549.44    165.08 o 
   0  12   0    13513.25    13668.68    378.85 o 
   2  12   0      981.31      945.99     36.80 o 
   4  12   0     2457.03     2434.94     90.16 o 
   6  12   0    15541.48    16199.90    318.09 o 
   8  12   0      751.12      723.17    211.52 o 
  10  12   0      304.49      249.28     75.85 o 
  12  12   0      671.66      488.57     83.33 o 
  14  12   0     2536.60     2470.74    160.98 o 
  16  12   0      142.50      215.70     83.06 o 
  18  12   0      133.56       90.99    115.46 o 
   2  13   0      461.63      525.35     30.49 o 
   4  13   0      744.58      736.49     35.61 o 
   6  13   0    14491.22    14394.62    251.13 o 
   8  13   0    15371.34    15704.97    363.77 o 
  10  13   0     6747.02     6454.61    280.86 o 
  12  13   0     2677.47     2649.73    109.14 o 
  14  13   0     6263.15     6032.67    258.51 o 
  16  13   0     4902.19     4482.27    648.87 o 
   0  14   0      785.40      814.19     51.55 o 
   2  14   0    20828.06    20988.62    355.94 o 
   4  14   0    72595.52    72859.63   1028.32 o 
   6  14   0    26187.34    26835.69    433.07 o 
   8  14   0     4094.00     4283.64    136.71 o 
  10  14   0     2915.95     2989.72    113.83 o 
  12  14   0     1637.69     2009.56    178.27 o 
  14  14   0      124.71       90.02     48.91 o 
  16  14   0      221.54      242.32    124.05 o 
   2  15   0      425.18      443.34     36.58 o 
   4  15   0     1447.68     1711.91     54.54 o 
   6  15   0    10962.20    11156.57    201.37 o 
   8  15   0     8568.57     8672.19    270.11 o 
  10  15   0     6595.74     6837.95    196.67 o 
  12  15   0     4513.09     4956.69    226.31 o 
  14  15   0     4818.01     5505.23    341.12 o 
  16  15   0     3998.42     4290.27    319.66 o 
   0  16   0    13098.36    12558.24    288.82 o 
   2  16   0    11756.79    11067.88    241.75 o 
   4  16   0    16276.70    15533.49    330.60 o 
   6  16   0    11464.76    11541.23    210.03 o 
   8  16   0     3004.02     3343.01    122.84 o 
  10  16   0       70.27      102.93     43.34 o 
  12  16   0       37.75      110.45     46.76 o 
  14  16   0        5.87        0.00     66.61 o 
   2  17   0     1125.45     1250.31     57.30 o 
   4  17   0      174.68      181.34     43.62 o 
   6  17   0     2078.90     2167.82     73.78 o 
   8  17   0     6396.03     6480.60    319.12 o 
  10  17   0     1509.63     1540.02     87.91 o 
  12  17   0       95.80       91.74     62.66 o 
  14  17   0     2208.82     2494.29    119.68 o 
   0  18   0     3656.16     3527.32    175.32 o 
   2  18   0     5231.44     5357.43    128.69 o 
   4  18   0     7521.66     7783.93    209.15 o 
   6  18   0     8666.57     8948.62    189.71 o 
   8  18   0     2535.16     2447.50    147.90 o 
  10  18   0        2.56        0.00     44.81 o 
  12  18   0      172.15      161.04     57.31 o 
   2  19   0       94.32       13.68     34.82 o 
   4  19   0     2513.44     2904.16    104.19 o 
   6  19   0     1205.86     1420.19    168.58 o 
   8  19   0      232.23      354.42     65.64 o 
  10  19   0       88.21       24.94     75.70 o 
  12  19   0        6.08        0.00     94.47 o 
   0  20   0     1765.45     2083.95    280.86 o 
   2  20   0       17.83        7.69     42.78 o 
   4  20   0      369.42      341.13     54.36 o 
   6  20   0      998.90     1111.62     90.97 o 
   8  20   0      610.85      693.11     63.97 o 
  10  20   0        1.61        0.00     51.15 o 
   2  21   0        4.98       13.38     52.05 o 
   4  21   0       39.67       17.28     45.02 o 
   6  21   0      291.85      243.35    104.01 o 
   8  21   0     1355.69     1614.28    103.07 o 
  10  21   0     1783.02     1493.93    219.79 o 
   0  22   0     8986.81     9316.63    843.85 o 
   2  22   0     8455.54     9266.15    267.27 o 
   4  22   0     5211.94     5775.85    249.58 o 
   6  22   0     1719.72     1815.59    112.32 o 
   8  22   0      908.09      880.88     86.27 o 
   2  23   0        2.23       69.19     66.24 o 
   4  23   0      227.36      273.98     53.61 o 
   2   1   1    15849.80    16581.73    438.83 o 
   3   1   1      219.02      274.18     56.62 o 
   4   1   1     3536.13     3829.87    243.64 o 
   5   1   1      464.43      514.81     32.76 o 
   6   1   1      807.82      741.37     42.66 o 
   7   1   1     1364.12     1222.51     35.31 o 
   8   1   1     8604.25     7909.54    138.36 o 
   9   1   1     9838.43     9885.49    170.16 o 
  10   1   1     8977.13     8202.74    134.38 o 
  11   1   1      702.14      528.52     27.24 o 
  12   1   1     1291.59     1270.29     44.53 o 
  13   1   1      502.13      450.26     30.10 o 
  14   1   1     2905.83     3016.46     69.97 o 
  15   1   1      891.46      863.39     35.93 o 
  16   1   1     3256.03     3300.22     74.15 o 
  17   1   1      391.45      419.02     38.29 o 
  18   1   1      687.79      771.66     55.39 o 
  19   1   1      482.39      510.57     37.70 o 
  20   1   1      321.50      291.58     48.18 o 
  21   1   1      263.92      354.58     41.95 o 
   0   2   1   298070.16   296497.47  10351.34 o 
   1   2   1    93186.19    87975.55   5935.55 o 
   2   2   1   124978.02   127719.18   3165.21 o 
   3   2   1    21755.18    20601.54    751.29 o 
   4   2   1    51088.02    54181.99   1132.81 o 
   5   2   1     9064.07     9058.00    245.32 o 
   6   2   1    19461.00    19084.52    292.79 o 
   7   2   1    14090.02    13309.95    213.62 o 
   8   2   1    23893.48    23417.86    361.04 o 
   9   2   1     3043.65     2632.05     69.27 o 
  10   2   1     8890.74     8747.56    157.35 o 
  11   2   1      449.59      401.32     37.27 o 
  12   2   1     2135.36     2060.78     82.93 o 
  13   2   1     3036.33     2878.91     67.97 o 
  14   2   1      769.84      734.42     52.90 o 
  15   2   1      517.39      431.84     30.60 o 
  16   2   1       10.34        0.00     24.92 o 
  17   2   1      229.97      232.74     27.71 o 
  18   2   1      141.59      140.68     27.48 o 
  19   2   1        5.89       22.04     27.66 o 
  20   2   1      287.51      323.97     38.98 o 
  21   2   1        9.44       23.12     34.96 o 
   1   3   1     1116.62     1029.94     41.71 o 
   2   3   1     6407.60     6569.60    185.54 o 
   3   3   1     8507.79     8339.62    169.09 o 
   4   3   1    26291.25    29623.16    543.89 o 
   5   3   1    18860.15    18391.32    414.14 o 
   6   3   1    11365.65    11418.68    159.62 o 
   7   3   1     7452.35     6864.86    105.63 o 
   8   3   1    12997.86    11727.30    181.06 o 
   9   3   1     7515.84     6958.64    120.46 o 
  10   3   1     9120.25     8205.76    140.05 o 
  11   3   1     5398.95     5154.52    101.38 o 
  12   3   1    18974.43    18642.78    286.72 o 
  13   3   1     6459.67     6217.90    121.36 o 
  14   3   1    13765.41    13294.64    236.91 o 
  15   3   1     1780.57     1840.64     71.44 o 
  16   3   1     2198.06     2170.18     57.45 o 
  17   3   1      887.72      862.14     39.76 o 
  18   3   1     1833.38     1844.97     90.29 o 
  19   3   1     1106.94     1106.67     50.42 o 
  20   3   1     1437.62     1424.98     78.90 o 
  21   3   1      740.56      725.13     50.59 o 
   0   4   1    10531.87    12193.44    324.76 o 
   1   4   1     7835.76     8137.09    162.48 o 
   2   4   1   100715.29   109965.38   2229.03 o 
   3   4   1    30734.12    32299.65    592.15 o 
   4   4   1    15881.88    16725.83    325.71 o 
   5   4   1     5640.14     5908.53    160.11 o 
   6   4   1     2814.04     2966.05     62.72 o 
   7   4   1      335.89      263.55     17.71 o 
   8   4   1     5473.19     5545.98    106.14 o 
   9   4   1      801.02      469.32     34.23 o 
  10   4   1     6707.67     6282.84    114.03 o 
  11   4   1     2381.76     1985.09     77.97 o 
  12   4   1      678.70      621.85     36.13 o 
  13   4   1      144.61      152.96     28.25 o 
  14   4   1     5628.18     5079.09    116.21 o 
  15   4   1      224.30      216.79     32.41 o 
  16   4   1      557.79      583.96     39.97 o 
  17   4   1      372.17      394.96     32.38 o 
  18   4   1      195.59      142.70     30.55 o 
  19   4   1        2.68        0.00     31.86 o 
  20   4   1     2266.76     2597.40     83.01 o 
   1   5   1     8277.61     7710.32    185.11 o 
   2   5   1     1579.81     1717.11     51.76 o 
   3   5   1     4870.35     5047.73    100.68 o 
   4   5   1    13793.33    14327.32    227.70 o 
   5   5   1    12182.13    12204.08    215.33 o 
   6   5   1     1130.95     1157.25     36.07 o 
   7   5   1     1979.42     1925.45     56.73 o 
   8   5   1     5214.80     4159.78     95.68 o 
   9   5   1     1056.68     1078.34     44.92 o 
  10   5   1     8751.23     8646.77    147.10 o 
  11   5   1    13814.60    13048.35    208.87 o 
  12   5   1    25028.02    23925.15    385.11 o 
  13   5   1     7678.79     6873.38    141.19 o 
  14   5   1     5799.04     5338.32    132.18 o 
  15   5   1       48.02       36.18     31.38 o 
  16   5   1       36.85        0.00     32.28 o 
  17   5   1      233.34      276.41     46.86 o 
  18   5   1      513.14      584.90     40.95 o 
  19   5   1      945.72      996.44     54.34 o 
  20   5   1      862.17      864.50     53.95 o 
   0   6   1   100644.03   106545.77   2656.65 o 
   1   6   1    17628.21    18376.39    408.84 o 
   2   6   1    17582.26    18107.26    284.68 o 
   3   6   1     8800.29     8569.85    159.04 o 
   4   6   1      963.57     1085.75     39.42 o 
   5   6   1      343.33      387.76     26.68 o 
   6   6   1     2256.95     2346.47     61.18 o 
   7   6   1      226.64      165.39     28.86 o 
   8   6   1     2215.88     1813.15     52.14 o 
   9   6   1      347.60      262.29     39.64 o 
  10   6   1      354.53      334.28     27.53 o 
  11   6   1     1253.58     1207.85     48.79 o 
  12   6   1      607.44      613.55     43.68 o 
  13   6   1      165.47      119.08     30.78 o 
  14   6   1      872.68      908.29    118.45 o 
  15   6   1      293.76      277.42     43.83 o 
  16   6   1      378.10      347.46     50.13 o 
  17   6   1      136.56       97.69     42.80 o 
  18   6   1      381.21      331.47     95.31 o 
  19   6   1       10.47        0.00     33.61 o 
  20   6   1      550.29      525.25     55.76 o 
   1   7   1      591.26      629.75     37.00 o 
   2   7   1      815.67      793.62     38.90 o 
   3   7   1       26.96        0.00     14.58 o 
   4   7   1     9200.06     9933.64    185.21 o 
   5   7   1      246.19      334.49     37.41 o 
   6   7   1      410.19      395.49     41.84 o 
   7   7   1       25.21       38.73     21.79 o 
   8   7   1     1966.88     1739.73     54.83 o 
   9   7   1     2939.94     2617.38     69.49 o 
  10   7   1    14603.88    13745.07    200.81 o 
  11   7   1     6120.94     5649.24    118.94 o 
  12   7   1     9517.94     9440.33    177.21 o 
  13   7   1     1888.05     2104.27     70.00 o 
  14   7   1     1327.43     1193.63     85.46 o 
  15   7   1      126.03      201.84     40.71 o 
  16   7   1       77.27      102.91     69.96 o 
  17   7   1        4.33        0.00     43.73 o 
  18   7   1        4.60       19.00     36.29 o 
  19   7   1      291.16      274.99     47.39 o 
  20   7   1      415.19      467.55     47.47 o 
   0   8   1   125953.88   138087.73   3444.06 o 
   1   8   1    21731.84    24016.89    374.39 o 
   2   8   1    10471.48    11360.82    182.27 o 
   3   8   1     1812.62     1844.17     55.94 o 
   4   8   1     5188.87     5596.34    119.42 o 
   5   8   1      548.98      521.21     45.86 o 
   6   8   1     2912.38     2759.11    117.14 o 
   7   8   1      899.60      854.09     48.84 o 
   8   8   1      314.83      225.59     30.88 o 
   9   8   1      253.02      170.80     24.29 o 
  10   8   1     3145.33     3270.08     93.73 o 
  11   8   1        9.35        0.00     27.61 o 
  12   8   1      489.92      406.90     43.35 o 
  13   8   1     1455.38     1257.69     59.64 o 
  14   8   1      288.65      328.86     38.68 o 
  15   8   1      676.45      636.00     49.39 o 
  16   8   1      233.99      201.10     40.32 o 
  17   8   1       38.45       28.76     37.22 o 
  18   8   1      726.61      725.96     58.53 o 
  19   8   1       56.24        2.59     39.71 o 
  20   8   1        6.51       31.67     50.29 o 
   1   9   1     1957.16     1807.27     65.67 o 
   2   9   1     1197.55     1161.20     41.97 o 
   3   9   1      249.14      216.86     26.39 o 
   4   9   1     1480.37     1232.52     84.01 o 
   5   9   1     3064.65     3038.09    101.22 o 
   6   9   1     3959.97     3729.33     92.32 o 
   7   9   1     4188.58     3756.60     94.81 o 
   8   9   1     8268.15     8393.81    187.36 o 
   9   9   1      170.91      106.38     30.29 o 
  10   9   1        4.99        3.15     37.60 o 
  11   9   1      283.11      229.82     36.12 o 
  12   9   1     1227.18     1276.71     80.41 o 
  13   9   1      376.51      404.44     45.88 o 
  14   9   1      837.40      960.53     62.35 o 
  15   9   1     1023.78     1039.34     67.20 o 
  16   9   1     5103.50     5080.48    144.33 o 
  17   9   1      939.82      793.46     67.57 o 
  18   9   1      894.33     1005.45     75.86 o 
  19   9   1      107.24      138.30     51.73 o 
   0  10   1     2411.40     2100.48    105.00 o 
   1  10   1     2288.98     2273.47     62.75 o 
   2  10   1     8293.56     7826.03    139.85 o 
   3  10   1     2924.88     2802.09     66.99 o 
   4  10   1    18556.57    18921.81    257.02 o 
   5  10   1     6128.94     6014.87    113.49 o 
   6  10   1    24478.18    24470.74    422.18 o 
   7  10   1    14137.54    13345.92    221.43 o 
   8  10   1     8034.38     7589.17    141.06 o 
   9  10   1     1083.89      966.45     60.10 o 
  10  10   1       89.84       62.99     27.50 o 
  11  10   1      392.36      461.07     70.94 o 
  12  10   1        5.91        0.00     33.39 o 
  13  10   1      428.30      380.17     53.44 o 
  14  10   1       16.81       15.04     38.82 o 
  15  10   1       11.36       62.51     40.81 o 
  16  10   1     1598.18     1834.05     88.39 o 
  17  10   1      119.76      157.34     60.20 o 
  18  10   1     1379.09     1389.06    100.07 o 
  19  10   1        6.20        0.00     57.94 o 
   1  11   1     2169.62     2034.29     44.76 o 
   2  11   1        5.23        0.00     12.29 o 
   3  11   1     4578.49     4567.30     64.38 o 
   4  11   1    15200.88    15714.87    191.46 o 
   5  11   1      983.33     1138.92     32.58 o 
   6  11   1    23734.59    24296.28    320.41 o 
   7  11   1    10012.80     9776.06    197.16 o 
   8  11   1    11818.28    11477.89    209.39 o 
   9  11   1     8676.03     8404.57    152.56 o 
  10  11   1     3797.95     3619.18     84.78 o 
  11  11   1     1075.90      975.37     84.94 o 
  12  11   1     3863.84     3718.27    127.45 o 
  13  11   1     2282.40     2185.75    112.12 o 
  14  11   1     9666.54     9618.38    246.48 o 
  15  11   1     6217.30     6497.37    194.02 o 
  16  11   1     8587.27     8888.35    311.18 o 
  17  11   1     3531.06     3763.78    150.01 o 
  18  11   1     3898.03     4178.14    163.29 o 
   0  12   1      265.18      404.05     27.14 o 
   1  12   1     4381.68     3857.65     57.27 o 
   2  12   1    18448.76    18241.93    187.07 o 
   3  12   1     4514.46     4697.55     64.55 o 
   4  12   1    59872.15    61802.89    680.96 o 
   5  12   1    20779.66    20553.97    241.74 o 
   6  12   1    35554.57    35918.11    431.57 o 
   7  12   1    19733.28    19925.36    289.58 o 
   8  12   1    11760.43    12237.94    273.59 o 
   9  12   1     3431.35     3402.63     94.26 o 
  10  12   1     1907.03     1917.37     59.95 o 
  11  12   1      641.42      554.25     43.45 o 
  12  12   1      362.98      384.99     41.25 o 
  13  12   1      973.07      914.38     73.19 o 
  14  12   1      457.80      581.19     67.12 o 
  15  12   1       54.82      133.00     52.83 o 
  16  12   1      758.11      907.41    106.50 o 
  17  12   1       48.43       14.05     53.71 o 
  18  12   1      189.54      195.19     73.82 o 
   1  13   1      377.15      457.16     22.64 o 
   2  13   1      305.09      281.77     18.61 o 
   3  13   1       15.90       12.29     13.89 o 
   4  13   1    14771.77    14803.15    172.60 o 
   5  13   1     5275.36     5140.75     73.78 o 
   6  13   1     9004.94     9132.15    137.73 o 
   7  13   1     2912.96     2882.11     74.14 o 
   8  13   1      795.51      725.03     40.20 o 
   9  13   1      216.80      242.20     34.56 o 
  10  13   1      342.10      287.68     46.81 o 
  11  13   1     1294.48     1229.67     51.21 o 
  12  13   1     2722.37     2811.66    105.18 o 
  13  13   1     2789.01     2734.52    121.41 o 
  14  13   1     3167.38     3659.69    112.43 o 
  15  13   1     1767.85     1811.67    110.44 o 
  16  13   1     2637.42     2513.09    121.80 o 
  17  13   1      860.64      825.03     83.50 o 
   0  14   1     2883.36     3167.78     75.81 o 
   1  14   1        8.81       11.65     14.21 o 
   2  14   1     1412.04     1464.64     50.06 o 
   3  14   1     3532.97     3543.76     56.17 o 
   4  14   1      913.09      828.16     28.41 o 
   5  14   1     2893.77     2881.99     61.14 o 
   6  14   1     1896.25     1918.22     60.82 o 
   7  14   1       80.20       59.25     24.60 o 
   8  14   1      697.26      709.33     40.17 o 
   9  14   1      501.35      506.88     36.51 o 
  10  14   1       10.35        0.00     28.82 o 
  11  14   1      353.14      306.91     63.17 o 
  12  14   1      219.61      230.07     40.55 o 
  13  14   1      127.37       63.50     37.79 o 
  14  14   1      463.47      433.73     50.74 o 
  15  14   1      436.78      397.15     73.65 o 
  16  14   1     1100.89     1023.18     89.66 o 
  17  14   1        5.21       97.90     57.96 o 
   1  15   1       63.93       62.67     18.50 o 
   2  15   1     1553.87     1687.50     42.14 o 
   3  15   1        1.08        1.77     17.88 o 
   4  15   1      128.05      119.00     18.14 o 
   5  15   1      286.78      318.45     22.51 o 
   6  15   1        0.66        0.00     17.80 o 
   7  15   1        3.35        0.00     24.11 o 
   8  15   1      178.11      113.83     29.45 o 
   9  15   1       21.56       42.78     26.05 o 
  10  15   1      172.77      128.99     29.88 o 
  11  15   1       54.87       51.40     29.24 o 
  12  15   1      736.16      550.18     52.69 o 
  13  15   1        6.49        2.46     65.65 o 
  14  15   1       64.07      100.01     38.99 o 
  15  15   1       22.15       16.76     39.82 o 
  16  15   1      506.37      573.48     59.87 o 
   0  16   1      183.47      109.08     29.16 o 
   1  16   1       76.95       33.73     18.01 o 
   2  16   1      794.99      754.99     32.47 o 
   3  16   1     1237.46     1214.37     45.92 o 
   4  16   1      210.79      312.92     26.22 o 
   5  16   1       79.57       72.05     21.76 o 
   6  16   1      104.36       79.99     21.26 o 
   7  16   1      579.34      686.77     49.26 o 
   8  16   1        0.85        0.00     29.11 o 
   9  16   1        0.19        0.00     33.41 o 
  10  16   1        0.61        0.00     27.11 o 
  11  16   1      372.32      306.86     40.59 o 
  12  16   1      352.30      425.92     40.56 o 
  13  16   1      184.58      180.37     36.64 o 
  14  16   1       69.82        5.34     54.49 o 
  15  16   1        0.07       43.31     52.46 o 
   1  17   1     1504.85     1384.93     44.19 o 
   2  17   1      173.86      129.89     23.83 o 
   3  17   1      673.26      694.45     35.00 o 
   4  17   1      255.77      201.77     26.46 o 
   5  17   1      796.97      907.48     37.02 o 
   6  17   1      472.08      462.54     31.27 o 
   7  17   1       34.78        0.00     25.46 o 
   8  17   1     4148.69     4246.62    102.88 o 
   9  17   1        1.41        0.00     28.41 o 
  10  17   1     1425.20     1514.36     61.08 o 
  11  17   1      448.83      465.09     42.06 o 
  12  17   1      369.87      327.60     44.75 o 
  13  17   1      661.59      609.84     50.87 o 
  14  17   1      241.84      193.40     39.51 o 
   0  18   1     2714.08     2772.72     83.60 o 
   1  18   1      105.18       93.84     24.28 o 
   2  18   1     1561.21     1611.12     48.93 o 
   3  18   1     1654.12     1702.62     51.80 o 
   4  18   1     1778.68     1827.93     55.86 o 
   5  18   1      558.07      598.27     36.38 o 
   6  18   1     2249.83     2156.59     59.16 o 
   7  18   1       54.65       53.74     27.41 o 
   8  18   1       25.96        0.00     32.98 o 
   9  18   1       28.79        0.44     31.94 o 
  10  18   1      806.04      862.61     91.82 o 
  11  18   1      112.87       82.09     53.71 o 
  12  18   1       31.78        0.00     43.88 o 
  13  18   1       48.88       54.17     35.11 o 
   1  19   1       46.21       49.43     26.01 o 
   2  19   1      195.69      204.33     28.80 o 
   3  19   1       36.29       29.33     25.46 o 
   4  19   1      333.44      382.19     33.95 o 
   5  19   1       55.20       64.90     27.88 o 
   6  19   1     3398.42     3599.21     90.17 o 
   7  19   1      881.57      810.02     51.00 o 
   8  19   1     3118.55     3253.09     95.09 o 
   9  19   1     1046.40     1082.52     63.25 o 
  10  19   1     1143.38     1145.17     64.44 o 
  11  19   1      299.85      393.31     61.15 o 
  12  19   1     1180.44     1152.37     64.92 o 
   0  20   1     3472.76     3489.67    129.82 o 
   1  20   1     2608.49     2577.20     79.13 o 
   2  20   1     7271.96     7734.29    129.66 o 
   3  20   1     1821.88     1815.64     59.48 o 
   4  20   1    10510.81    10949.26    182.29 o 
   5  20   1     2984.07     3114.40     78.23 o 
   6  20   1     3411.06     3568.87     92.71 o 
   7  20   1     1917.42     2105.19    137.64 o 
   8  20   1      134.73      133.13     37.79 o 
   9  20   1      106.12        0.00     36.98 o 
  10  20   1      266.86      260.26     45.20 o 
  11  20   1      180.25      132.12     43.77 o 
   1  21   1        3.57       54.67     35.41 o 
   2  21   1      234.48      268.27     40.10 o 
   3  21   1        3.68       47.03     30.92 o 
   4  21   1      346.77      423.33     38.52 o 
   5  21   1      229.66      252.10     34.82 o 
   6  21   1     3122.00     3280.71    103.32 o 
   7  21   1      960.31      870.01     58.63 o 
   8  21   1     2165.56     2195.39     78.15 o 
   9  21   1      394.61      335.18     43.82 o 
  10  21   1      665.20      724.74     59.93 o 
   0  22   1      620.52      584.94     77.77 o 
   1  22   1      184.39      171.78     46.46 o 
   2  22   1     1264.99     1332.42     70.06 o 
   3  22   1     2138.83     2306.11     78.15 o 
   4  22   1     3269.07     3528.21     88.61 o 
   5  22   1     1676.54     1699.21     67.35 o 
   6  22   1     1623.88     1586.30     74.49 o 
   7  22   1        6.30       75.41     40.56 o 
   8  22   1        1.04        6.42     40.36 o 
   1  23   1      403.99      433.77     61.57 o 
   2  23   1       73.22       92.57     42.41 o 
   3  23   1      470.39      566.61     55.38 o 
   4  23   1      298.71      361.13     45.31 o 
   5  23   1      222.74      145.10     40.82 o 
   1   0   2   125408.30   128527.93   4513.45 o 
   4   0   2     2773.33     3020.47    124.72 o 
   5   0   2      713.72      861.70     55.84 o 
   6   0   2     2444.62     2300.31     85.92 o 
   7   0   2     2785.10     2606.73     84.04 o 
   8   0   2      332.19      395.29     35.30 o 
   9   0   2    42998.16    42866.45    908.17 o 
  10   0   2    13230.11    13546.27    266.75 o 
  11   0   2    12268.66    12002.29    248.97 o 
  12   0   2       21.51       16.35     21.31 o 
  13   0   2     4008.29     4019.85    106.95 o 
  14   0   2     2171.47     1887.25     69.73 o 
  15   0   2     2436.24     2522.43     84.56 o 
  16   0   2     1415.58     1392.37    106.74 o 
  17   0   2     1489.25     1493.92     69.72 o 
  18   0   2      573.90      518.66    117.30 o 
  19   0   2       53.47        0.00     52.08 o 
  20   0   2     1523.60     1714.64     92.25 o 
  21   0   2     1268.50     1305.01     85.78 o 
   1   1   2       11.97       21.81     12.19 o 
   2   1   2     1114.32     1146.23     49.82 o 
   3   1   2      218.28      183.32     25.30 o 
   4   1   2     1145.34     1120.32     50.25 o 
   5   1   2     1573.46     1504.58     58.42 o 
   6   1   2    10612.71    10464.35    191.40 o 
   7   1   2     1380.99     1596.33     41.34 o 
   8   1   2     9399.26     9396.14    160.36 o 
   9   1   2    28940.08    28664.45    401.91 o 
  10   1   2    19728.72    19115.28    279.66 o 
  11   1   2    60609.93    59013.77    805.58 o 
  12   1   2    19185.50    18705.21    257.64 o 
  13   1   2     8109.20     7773.58    123.94 o 
  14   1   2     3002.43     2880.01     77.51 o 
  15   1   2       45.45       39.27     20.95 o 
  16   1   2       56.71       11.10     27.41 o 
  17   1   2      207.59      209.16     42.23 o 
  18   1   2        2.33        0.00     23.13 o 
  19   1   2     2461.18     2541.18     99.24 o 
  20   1   2      149.76      155.34     35.31 o 
  21   1   2     1982.38     2170.05     75.76 o 
   0   2   2    10573.68     9925.13    374.05 o 
   1   2   2    51499.51    54201.86   1356.09 o 
   2   2   2     2562.47     2566.22     88.70 o 
   3   2   2      177.42      149.96     19.00 o 
   4   2   2       75.12       53.27     16.05 o 
   5   2   2        9.46       32.59     18.13 o 
   6   2   2      248.76      234.23     26.69 o 
   7   2   2      141.45      180.91     16.09 o 
   8   2   2       44.09       19.85     17.12 o 
   9   2   2     1215.91     1258.30     41.09 o 
  10   2   2      311.05      275.97     24.08 o 
  11   2   2       11.35        0.00     18.57 o 
  12   2   2      776.60      839.94     35.00 o 
  13   2   2      728.41      727.00     48.69 o 
  14   2   2     3446.22     3329.65    105.30 o 
  15   2   2     2150.84     2074.37     53.46 o 
  16   2   2      615.47      515.01     43.48 o 
  17   2   2      421.96      422.73     39.05 o 
  18   2   2      287.52      321.15     32.08 o 
  19   2   2        9.48        0.00     25.29 o 
  20   2   2     1491.20     1538.53     78.90 o 
  21   2   2      939.44      970.59     55.01 o 
   1   3   2    14341.30    15245.21    567.44 o 
   2   3   2     4879.96     4816.41    260.50 o 
   3   3   2      547.31      559.71     28.94 o 
   4   3   2     3759.47     3678.45     93.00 o 
   5   3   2    39215.71    40019.27   1150.88 o 
   6   3   2     2656.88     2707.37     57.04 o 
   7   3   2     5616.73     6229.19    114.04 o 
   8   3   2     2248.74     1982.03     52.67 o 
   9   3   2     5719.90     5375.12    106.39 o 
  10   3   2     2910.01     2655.40     63.40 o 
  11   3   2     8080.75     7468.19    133.71 o 
  12   3   2     1955.81     1849.64     56.78 o 
  13   3   2      188.40      156.46     33.10 o 
  14   3   2      184.03      186.12     35.95 o 
  15   3   2      632.18      645.12     58.05 o 
  16   3   2      722.27      776.96     36.38 o 
  17   3   2      650.52      615.85     36.52 o 
  18   3   2      273.77      341.70     40.82 o 
  19   3   2      122.10      112.26     31.05 o 
  20   3   2       40.89        3.44     32.33 o 
  21   3   2       61.34       47.18     35.78 o 
   0   4   2     4086.19     4160.39    185.12 o 
   1   4   2      520.63      594.52     38.68 o 
   2   4   2      976.93     1112.25     45.17 o 
   3   4   2      190.74      261.76     25.17 o 
   4   4   2     3380.44     3561.53     92.70 o 
   5   4   2    27644.26    29303.73    550.43 o 
   6   4   2     6832.01     7155.24    126.36 o 
   7   4   2     9140.03     9515.52    183.83 o 
   8   4   2     1419.69     1415.39     51.21 o 
   9   4   2     1035.31     1082.17     40.89 o 
  10   4   2      462.70      390.00     34.14 o 
  11   4   2        5.72        1.50     22.57 o 
  12   4   2      126.28      132.34     27.55 o 
  13   4   2        6.99       26.95     27.12 o 
  14   4   2      575.32      534.41     42.93 o 
  15   4   2      281.66      203.45     48.34 o 
  16   4   2       62.52       41.36     28.78 o 
  17   4   2      223.06      128.37     45.57 o 
  18   4   2        1.49        0.00     24.33 o 
  19   4   2       29.55       32.82     28.65 o 
  20   4   2      129.89       72.28     33.33 o 
   1   5   2     8431.52     8631.91    214.04 o 
   2   5   2     2337.38     2444.61     70.22 o 
   3   5   2     1218.62     1499.10     43.19 o 
   4   5   2     6706.46     6647.42    149.66 o 
   5   5   2      166.68      169.51     20.84 o 
   6   5   2      267.94      243.48     26.46 o 
   7   5   2     6052.99     6499.58    202.09 o 
   8   5   2      185.03      160.98     24.94 o 
   9   5   2      596.83      475.46     38.38 o 
  10   5   2       79.00        0.00     17.98 o 
  11   5   2       13.21        0.00     21.73 o 
  12   5   2      296.24      251.66     39.84 o 
  13   5   2      309.61      215.41     33.49 o 
  14   5   2      285.48      243.10     37.86 o 
  15   5   2     3250.00     3346.19    140.79 o 
  16   5   2      989.40      911.46     64.97 o 
  17   5   2     2134.51     2136.82     78.68 o 
  18   5   2      356.43      270.92     50.82 o 
  19   5   2      149.34      175.90     33.75 o 
  20   5   2        0.03        0.00     28.45 o 
   0   6   2     5068.32     5020.02    165.44 o 
   1   6   2    15850.44    16317.48    371.14 o 
   2   6   2      183.03      184.05     21.49 o 
   3   6   2     9465.31    10380.53    187.93 o 
   4   6   2       77.71      183.86     24.50 o 
   5   6   2     8948.76     9194.68    145.70 o 
   6   6   2     3499.09     3312.36     92.89 o 
   7   6   2     7419.23     7162.55    153.16 o 
   8   6   2     1031.17     1189.22     44.05 o 
   9   6   2       51.13       35.67     21.82 o 
  10   6   2      679.30      655.23     34.22 o 
  11   6   2      507.34      508.18     35.41 o 
  12   6   2      732.93      637.58     39.42 o 
  13   6   2       58.17       27.96     23.98 o 
  14   6   2      212.04      196.76     34.65 o 
  15   6   2      141.37       99.45     48.11 o 
  16   6   2     1191.74     1316.95     93.01 o 
  17   6   2      675.21      594.21     52.92 o 
  18   6   2     1390.39     1675.26     69.12 o 
  19   6   2       46.58        0.00     34.88 o 
  20   6   2      243.17      162.97     34.36 o 
   1   7   2     2320.25     2757.32     80.65 o 
   2   7   2    18630.86    18701.76    296.86 o 
   3   7   2     4921.42     5223.43    109.18 o 
   4   7   2     1380.15     1324.88     45.84 o 
   5   7   2     5412.02     5690.06    122.45 o 
   6   7   2     1015.31      971.83     49.25 o 
   7   7   2     5315.03     5918.89    141.33 o 
   8   7   2     5519.27     5939.62    110.10 o 
   9   7   2     1996.54     2141.00     63.00 o 
  10   7   2     4868.33     4535.32     93.89 o 
  11   7   2     3448.66     3225.19     93.63 o 
  12   7   2       16.69        2.21     29.17 o 
  13   7   2     1827.04     1729.95     70.11 o 
  14   7   2      265.01      238.19     36.33 o 
  15   7   2     1595.94     1684.45     74.90 o 
  16   7   2     1211.74     1224.79     67.83 o 
  17   7   2     1518.97     1520.82     78.00 o 
  18   7   2       25.39        0.00     44.82 o 
  19   7   2      902.74      963.33     91.42 o 
  20   7   2       17.51        0.00     47.94 o 
   0   8   2    19128.13    19918.96    767.83 o 
   1   8   2    14799.42    15022.95    305.62 o 
   2   8   2     1707.89     1783.45     64.53 o 
   3   8   2    27210.38    27845.57    433.78 o 
   4   8   2     3511.30     3590.97    112.46 o 
   5   8   2    12573.15    12474.23    234.16 o 
   6   8   2     3034.22     3136.97     94.22 o 
   7   8   2     5523.30     5136.36    104.98 o 
   8   8   2     4702.83     4539.05     98.50 o 
   9   8   2    11751.66    11580.60    189.32 o 
  10   8   2      307.84      264.00     31.35 o 
  11   8   2     5262.20     5488.61    133.83 o 
  12   8   2      916.50      966.23     94.06 o 
  13   8   2       38.64       18.67     28.99 o 
  14   8   2      464.57      466.17     47.96 o 
  15   8   2        2.04        0.00     34.77 o 
  16   8   2     1553.29     1539.59    116.72 o 
  17   8   2       17.16        0.00     42.37 o 
  18   8   2     1001.18     1085.27    105.79 o 
  19   8   2       19.09        0.00     48.11 o 
   1   9   2      750.53      567.26     57.15 o 
   2   9   2     2439.46     2585.43     67.67 o 
   3   9   2     3860.78     4230.03    115.11 o 
   4   9   2     3972.47     3767.78    107.69 o 
   5   9   2     7923.91     8370.27    140.36 o 
   6   9   2     4080.40     3700.55    110.06 o 
   7   9   2     7051.66     7078.95    149.99 o 
   8   9   2      628.07      542.35     33.51 o 
   9   9   2     9968.63     9667.13    150.31 o 
  10   9   2     2876.83     2622.69     72.06 o 
  11   9   2     8834.13     8433.14    158.75 o 
  12   9   2      954.36     1020.37     58.59 o 
  13   9   2     2561.57     2627.90     92.18 o 
  14   9   2      399.81      283.36     99.97 o 
  15   9   2     1722.69     1591.11     79.46 o 
  16   9   2      138.98      116.90     44.67 o 
  17   9   2     2537.46     2650.65    105.48 o 
  18   9   2      165.61       76.79     48.13 o 
  19   9   2     2802.82     2854.66    117.09 o 
   0  10   2     1945.85     2239.67    151.40 o 
   1  10   2    38164.64    39653.75    750.03 o 
   2  10   2    10563.42    10603.35    203.48 o 
   3  10   2     8157.41     8516.68    122.72 o 
   4  10   2     9402.12     9386.22    150.88 o 
   5  10   2     8164.66     7938.38    123.44 o 
   6  10   2      144.62       95.06     21.86 o 
   7  10   2    16702.88    17170.10    276.65 o 
   8  10   2     1484.40     1498.24     67.17 o 
   9  10   2    12988.38    12440.41    214.26 o 
  10  10   2     3916.47     3745.90     98.90 o 
  11  10   2     1593.91     1590.00     74.11 o 
  12  10   2       13.06       36.43     36.63 o 
  13  10   2      165.11      143.51     38.25 o 
  14  10   2     1376.65     1336.45     72.33 o 
  15  10   2      326.85      244.79     46.65 o 
  16  10   2        7.75       15.91     59.23 o 
  17  10   2      442.97      453.83     58.65 o 
  18  10   2       12.94       38.18     49.75 o 
  19  10   2       13.36       36.06     48.64 o 
   1  11   2    12378.05    12479.73    174.64 o 
   2  11   2     1520.83     1643.50     38.33 o 
   3  11   2     9479.90    10111.42    120.30 o 
   4  11   2      927.90      909.95     28.70 o 
   5  11   2      963.19      884.72     29.11 o 
   6  11   2     1022.51     1034.87     51.73 o 
   7  11   2       28.96        7.47     22.66 o 
   8  11   2       61.16       47.64     27.80 o 
   9  11   2     4163.30     4301.21     94.09 o 
  10  11   2       11.70        0.00     22.13 o 
  11  11   2     1721.57     1687.18     66.79 o 
  12  11   2      115.53      121.15     41.05 o 
  13  11   2      815.48      796.96     72.35 o 
  14  11   2       56.06        0.00     39.94 o 
  15  11   2      260.95      315.12     91.79 o 
  16  11   2       32.85        0.00     46.69 o 
  17  11   2      105.79       90.29     55.60 o 
  18  11   2       30.61       58.81     57.89 o 
   0  12   2      722.29      875.16     62.26 o 
   1  12   2      909.12      949.24     30.83 o 
   2  12   2      518.43      461.72     22.11 o 
   3  12   2     2793.52     2761.87     45.88 o 
   4  12   2     8371.58     8320.00    101.86 o 
   5  12   2     2539.95     2612.97     59.01 o 
   6  12   2       19.30        0.00     31.99 o 
   7  12   2       59.01       74.36     23.08 o 
   8  12   2     1090.71     1173.94     49.60 o 
   9  12   2      161.89      107.59     29.81 o 
  10  12   2        1.24        0.00     21.86 o 
  11  12   2      702.20      666.34     61.23 o 
  12  12   2       88.86       86.75     43.03 o 
  13  12   2     1033.75      891.47     82.77 o 
  14  12   2       20.38       43.83     42.87 o 
  15  12   2      481.13      693.96    117.71 o 
  16  12   2      122.75      182.05     58.95 o 
  17  12   2       61.89       16.51     50.93 o 
  18  12   2        0.38        0.00     54.29 o 
   1  13   2      560.47      593.32     24.31 o 
   2  13   2     2925.41     2790.34     51.06 o 
   3  13   2       60.28       74.81     17.32 o 
   4  13   2     2810.95     2891.58     49.47 o 
   5  13   2      368.55      335.85     23.22 o 
   6  13   2     9517.29     9429.04    132.28 o 
   7  13   2     1568.55     1735.05     43.40 o 
   8  13   2      731.41      663.32     38.24 o 
   9  13   2      131.26      136.77     30.86 o 
  10  13   2      393.65      278.50     36.52 o 
  11  13   2        1.71        2.78     24.79 o 
  12  13   2     2196.97     2127.18     80.87 o 
  13  13   2      296.95      288.54     44.24 o 
  14  13   2     1088.59     1161.79     66.45 o 
  15  13   2     4304.93     4049.68    149.86 o 
  16  13   2      219.56       63.41     94.30 o 
  17  13   2     1662.79     1881.84    110.42 o 
   0  14   2      866.37      909.65     38.75 o 
   1  14   2     6512.70     6383.46     91.21 o 
   2  14   2     3735.46     3963.21     66.24 o 
   3  14   2     6474.24     6259.21     88.60 o 
   4  14   2     4442.73     4546.98     67.05 o 
   5  14   2    16530.89    16844.42    193.35 o 
   6  14   2      771.17      773.59     31.07 o 
   7  14   2     4019.41     4359.14    116.55 o 
   8  14   2       21.57        5.97     23.30 o 
   9  14   2      208.37      170.44     29.44 o 
  10  14   2      143.20      169.57     34.39 o 
  11  14   2      389.70      296.95     53.90 o 
  12  14   2      162.46      144.23     38.07 o 
  13  14   2     2376.57     2355.20    106.45 o 
  14  14   2      140.08      203.20     42.96 o 
  15  14   2      938.85      936.19     71.93 o 
  16  14   2       19.69       16.36     41.61 o 
  17  14   2       33.99      148.05     56.90 o 
   1  15   2       49.24      107.46     26.23 o 
   2  15   2     3326.80     3224.27     92.81 o 
   3  15   2      656.91      598.79     28.80 o 
   4  15   2     1664.47     1641.81     46.57 o 
   5  15   2     1098.68     1121.28     33.41 o 
   6  15   2     1716.82     1651.26     46.69 o 
   7  15   2     4341.36     4512.51     89.83 o 
   8  15   2     5836.92     5692.22    119.44 o 
   9  15   2      903.53      941.60     51.59 o 
  10  15   2     1439.66     1492.15     66.71 o 
  11  15   2       14.82        0.00     28.06 o 
  12  15   2        8.07        0.00     31.23 o 
  13  15   2      527.84      603.84     68.19 o 
  14  15   2      175.14      253.42     68.44 o 
  15  15   2     2420.32     2450.70    107.54 o 
  16  15   2     1194.14     1269.27    101.04 o 
   0  16   2      705.44      559.85     42.12 o 
   1  16   2       70.89       74.81     19.36 o 
   2  16   2       25.84       16.63     19.47 o 
   3  16   2     3337.90     3299.03     65.66 o 
   4  16   2        2.74        0.00     18.93 o 
   5  16   2     2309.26     2413.34     52.31 o 
   6  16   2      595.92      621.63     32.93 o 
   7  16   2       61.65       71.77     25.12 o 
   8  16   2       51.71       53.85     28.67 o 
   9  16   2      261.05      280.39     35.36 o 
  10  16   2     1406.58     1472.33     73.11 o 
  11  16   2      182.32      256.02     48.50 o 
  12  16   2      416.93      494.29     43.48 o 
  13  16   2        1.95        0.00     35.46 o 
  14  16   2        1.08        0.00     39.61 o 
  15  16   2       61.43       98.64     57.13 o 
   1  17   2      143.12       87.18     21.90 o 
   2  17   2      309.31      314.29     26.74 o 
   3  17   2       99.07       84.24     22.19 o 
   4  17   2     1194.63     1197.95     42.03 o 
   5  17   2     2279.17     2320.96     60.94 o 
   6  17   2     2521.00     2362.65     64.91 o 
   7  17   2     1669.11     1735.57     59.83 o 
   8  17   2      757.91      791.46     42.56 o 
   9  17   2      291.17      164.92     35.34 o 
  10  17   2        3.33       34.54     30.34 o 
  11  17   2        3.80        0.00     31.00 o 
  12  17   2       44.92       32.82     33.69 o 
  13  17   2      198.46      138.69     39.69 o 
  14  17   2      382.17      390.66     44.64 o 
   0  18   2      758.86      865.26     53.06 o 
   1  18   2        4.95        0.00     21.89 o 
   2  18   2      174.46      155.01     31.25 o 
   3  18   2     1280.96     1140.26     43.73 o 
   4  18   2     1638.24     1805.06     52.86 o 
   5  18   2     3428.71     3581.68     79.37 o 
   6  18   2        6.63       21.47     26.31 o 
   7  18   2     3579.31     3773.03     96.95 o 
   8  18   2       39.00        0.00     33.50 o 
   9  18   2      290.28      267.20     40.24 o 
  10  18   2       82.97       44.42     36.63 o 
  11  18   2       10.56        0.00     32.22 o 
  12  18   2        1.01        0.00     34.79 o 
  13  18   2       15.97        0.00     32.97 o 
   1  19   2       71.99       29.62     25.77 o 
   2  19   2      160.77      135.35     27.38 o 
   3  19   2      370.29      345.95     32.13 o 
   4  19   2      893.82      924.91     43.01 o 
   5  19   2      307.88      327.41     33.36 o 
   6  19   2      433.62      342.44     35.32 o 
   7  19   2     1064.95      960.07     72.22 o 
   8  19   2      291.99      326.84     60.36 o 
   9  19   2      263.97      284.86     38.86 o 
  10  19   2      164.95      128.96     51.01 o 
  11  19   2      111.09       74.64     38.94 o 
  12  19   2       30.34        0.00     36.88 o 
   0  20   2      713.00      641.16     79.78 o 
   1  20   2       14.66        0.00     25.74 o 
   2  20   2       93.07       16.42     46.68 o 
   3  20   2       10.67        0.00     26.02 o 
   4  20   2       14.67        0.00     29.48 o 
   5  20   2      944.73     1011.39     46.87 o 
   6  20   2      176.00      176.78     35.97 o 
   7  20   2     1645.86     1664.41     66.14 o 
   8  20   2      292.20      312.51     51.19 o 
   9  20   2       44.91       46.73     34.09 o 
  10  20   2        8.24        0.00     40.68 o 
  11  20   2        1.64        0.00     38.25 o 
   1  21   2       10.18        0.00     33.74 o 
   2  21   2      313.90      294.14     40.03 o 
   3  21   2       81.85       16.67     33.65 o 
   4  21   2       12.08        0.00     31.29 o 
   5  21   2      167.37      238.05     39.30 o 
   6  21   2      685.49      793.24     59.16 o 
   7  21   2       47.67       46.04     38.01 o 
   8  21   2      223.79      196.51     45.11 o 
   9  21   2      804.71      798.54    116.24 o 
   0  22   2      501.63      524.20     83.65 o 
   1  22   2     4935.21     5312.70    133.84 o 
   2  22   2     1298.48     1283.57     64.96 o 
   3  22   2     1724.75     1821.48     68.61 o 
   4  22   2     1474.07     1392.81     57.18 o 
   5  22   2      786.66      640.93     50.60 o 
   6  22   2       48.05       91.19     41.86 o 
   7  22   2      539.11      577.29     53.47 o 
   8  22   2        0.51       21.22     40.27 o 
   1  23   2        0.03        9.25     66.54 o 
   2  23   2        0.86        0.00     38.55 o 
   3  23   2        6.49       60.72     37.45 o 
   4  23   2       12.98       23.44     38.20 o 
   5  23   2       28.78        0.00     36.76 o 
   1   1   3    48434.11    49690.35   1014.49 o 
   2   1   3     3785.72     3328.53    158.08 o 
   3   1   3     3974.57     4180.18    202.29 o 
   4   1   3        0.18        0.00     19.80 o 
   5   1   3    23747.66    24005.10    543.93 o 
   6   1   3        2.62       22.34     17.61 o 
   7   1   3    25360.56    27900.49    390.48 o 
   8   1   3      593.38      606.13     24.32 o 
   9   1   3     2663.04     3197.26     67.73 o 
  10   1   3       16.68        0.00     17.91 o 
  11   1   3     5606.94     5755.19    111.67 o 
  12   1   3       57.30        3.11     17.26 o 
  13   1   3     4971.94     4956.95     91.03 o 
  14   1   3       38.92       40.02     17.48 o 
  15   1   3       66.99       71.72     19.95 o 
  16   1   3       29.21        7.60     20.03 o 
  17   1   3       35.77       46.68     23.12 o 
  18   1   3      132.87      174.69     28.97 o 
  19   1   3     1555.05     1678.98     61.38 o 
  20   1   3       40.10       47.24     30.33 o 
  21   1   3      587.91      507.10     67.58 o 
   0   2   3     1038.03      969.48     71.25 o 
   1   2   3    23126.84    24448.28    630.01 o 
   2   2   3       99.99       96.48     27.24 o 
   3   2   3    91732.55    93597.65   1650.84 o 
   4   2   3     2310.58     2067.29     73.04 o 
   5   2   3    12458.76    14102.62    257.43 o 
   6   2   3      129.70       68.51     18.36 o 
   7   2   3     4289.74     5021.68     93.39 o 
   8   2   3      775.17      845.61     32.55 o 
   9   2   3    21362.50    21920.31    345.88 o 
  10   2   3     1474.71     1493.47     88.09 o 
  11   2   3    19738.32    19923.26    295.62 o 
  12   2   3      921.19      865.45     49.32 o 
  13   2   3      864.00      832.68     37.49 o 
  14   2   3      611.52      587.39     38.98 o 
  15   2   3     1155.15      992.71     58.12 o 
  16   2   3     1334.33     1286.93     45.60 o 
  17   2   3      724.69      910.03     54.20 o 
  18   2   3      720.94      770.34     43.48 o 
  19   2   3       20.59        0.00     29.78 o 
  20   2   3      302.63      325.26     41.77 o 
  21   2   3      229.90      181.14     38.96 o 
   1   3   3    11306.71    12064.39    347.97 o 
   2   3   3      780.60      716.80     39.52 o 
   3   3   3    38756.96    40921.46    860.78 o 
   4   3   3      962.66      731.72     56.44 o 
   5   3   3     5850.02     6935.69    159.79 o 
   6   3   3      926.91      823.53     32.93 o 
   7   3   3      830.10     1220.54     49.91 o 
   8   3   3      705.09      635.57     48.47 o 
   9   3   3    20051.57    21688.45    343.33 o 
  10   3   3      110.31       61.95     19.14 o 
  11   3   3    11172.61    11380.94    201.80 o 
  12   3   3      281.85      266.64     46.96 o 
  13   3   3     5382.81     5683.35    110.24 o 
  14   3   3        0.05        0.33     21.46 o 
  15   3   3      745.63      775.39     42.15 o 
  16   3   3       14.16        0.00     24.09 o 
  17   3   3      104.82      122.73     31.13 o 
  18   3   3      117.75       59.24     26.11 o 
  19   3   3      183.70      156.75     31.33 o 
  20   3   3      263.45      216.93     53.12 o 
   0   4   3     1581.59     1437.49     69.02 o 
   1   4   3     6119.53     6620.19    198.12 o 
   2   4   3      207.66       91.27     22.49 o 
   3   4   3     1392.46     1118.27     49.70 o 
   4   4   3      202.57      209.64     29.48 o 
   5   4   3       84.87       48.85     19.69 o 
   6   4   3     1863.20     1831.20     52.13 o 
   7   4   3    14536.21    16093.24    290.81 o 
   8   4   3     2079.74     2039.33     65.48 o 
   9   4   3       42.30       71.33     27.17 o 
  10   4   3      242.09      257.59     26.53 o 
  11   4   3     3688.00     3659.88     87.53 o 
  12   4   3     1794.13     1819.46     61.60 o 
  13   4   3      205.42      224.67     31.96 o 
  14   4   3     2957.04     2824.43     99.88 o 
  15   4   3        0.30       14.34     24.68 o 
  16   4   3     1264.44     1237.25     54.92 o 
  17   4   3      183.62      191.37     34.64 o 
  18   4   3     1162.06     1354.51     76.73 o 
  19   4   3      238.38      145.96     33.64 o 
  20   4   3      664.39      738.05     50.74 o 
   1   5   3     5688.12     5979.35    185.95 o 
   2   5   3       79.23       31.68     18.45 o 
   3   5   3      431.86      360.20     32.09 o 
   4   5   3      741.83      662.72     42.54 o 
   5   5   3    16753.37    16264.24    285.62 o 
   6   5   3     1784.61     1794.49     52.04 o 
   7   5   3       29.94       27.61     20.81 o 
   8   5   3        1.93       13.39     20.65 o 
   9   5   3    21726.46    21853.74    350.02 o 
  10   5   3      265.43      134.10     21.52 o 
  11   5   3     2201.49     2089.07     64.81 o 
  12   5   3      113.12       85.88     25.82 o 
  13   5   3       67.38       20.70     25.37 o 
  14   5   3        0.30        0.00     27.48 o 
  15   5   3       83.99        0.00     31.47 o 
  16   5   3       23.06       15.96     28.41 o 
  17   5   3      533.89      654.67     50.00 o 
  18   5   3      133.32      142.97     41.64 o 
  19   5   3      217.75      297.36     38.10 o 
  20   5   3      317.87      218.85     39.15 o 
   0   6   3      236.35      169.85     47.71 o 
   1   6   3     3871.53     4386.30    108.80 o 
   2   6   3     2164.89     2066.42     63.94 o 
   3   6   3     5980.13     5698.23    139.56 o 
   4   6   3        4.60        2.99     22.21 o 
   5   6   3      445.14      519.92     33.21 o 
   6   6   3      157.18      118.76     22.19 o 
   7   6   3      463.40      365.17     31.57 o 
   8   6   3      255.93      273.61     29.36 o 
   9   6   3     3269.88     3236.94    107.17 o 
  10   6   3     1487.25     1432.22     53.91 o 
  11   6   3     2969.42     2901.85    124.01 o 
  12   6   3     1116.05      954.59     56.34 o 
  13   6   3       64.33       61.86     27.94 o 
  14   6   3      409.91      375.08     49.09 o 
  15   6   3      203.03      261.88     38.61 o 
  16   6   3      947.74     1013.32     61.68 o 
  17   6   3      170.17      130.69     40.36 o 
  18   6   3      492.42      399.50     42.65 o 
  19   6   3        0.44        0.00     32.86 o 
  20   6   3      164.58      162.49     39.48 o 
   1   7   3      370.86      427.53     32.15 o 
   2   7   3     2361.15     2482.19     81.69 o 
   3   7   3     3292.95     3699.84    105.30 o 
   4   7   3     1291.28     1387.39     58.87 o 
   5   7   3     9134.27     9803.32    188.85 o 
   6   7   3      284.22      236.04     27.86 o 
   7   7   3     1672.65     1650.50     60.79 o 
   8   7   3      214.94      223.25     27.49 o 
   9   7   3        1.13        8.77     20.88 o 
  10   7   3       79.92       47.94     22.23 o 
  11   7   3    12061.60    11744.31    233.91 o 
  12   7   3      556.14      548.91     84.66 o 
  13   7   3     1684.59     1506.46    141.79 o 
  14   7   3       11.65       27.75     36.20 o 
  15   7   3     4693.27     4727.73    149.55 o 
  16   7   3        9.59        3.42     49.83 o 
  17   7   3     1407.82     1390.57     91.31 o 
  18   7   3      144.80       77.69     52.19 o 
  19   7   3      730.95      811.63     69.01 o 
  20   7   3       61.17       84.38     51.21 o 
   0   8   3        6.64        0.00     28.54 o 
   1   8   3    10887.61    10631.20    203.70 o 
   2   8   3      167.28      238.34     32.50 o 
   3   8   3     7003.26     7252.13    173.71 o 
   4   8   3      325.87      370.79     52.77 o 
   5   8   3      159.95      136.38     31.72 o 
   6   8   3       62.50       36.31     16.99 o 
   7   8   3     1067.53     1095.73     41.79 o 
   8   8   3      209.52      194.91     24.19 o 
   9   8   3     4770.42     4783.75     99.48 o 
  10   8   3       45.35       12.13     24.57 o 
  11   8   3     5122.04     5167.62    117.10 o 
  12   8   3      130.87      124.10     33.39 o 
  13   8   3      228.36      166.38     36.20 o 
  14   8   3        0.21        0.00     32.38 o 
  15   8   3      877.41      821.73     63.15 o 
  16   8   3        0.35        0.00     35.60 o 
  17   8   3     1908.37     1816.41    139.97 o 
  18   8   3       15.78        1.76     41.42 o 
  19   8   3      321.46      415.26     65.49 o 
   1   9   3       90.48      155.99     28.54 o 
   2   9   3     2285.95     2116.44     78.87 o 
   3   9   3     1984.74     2280.96     86.03 o 
   4   9   3       24.66       64.05     29.88 o 
   5   9   3    17246.54    18714.28    273.12 o 
   6   9   3       44.03        6.17     16.53 o 
   7   9   3     6130.71     5930.74    101.23 o 
   8   9   3      232.31      173.22     24.70 o 
   9   9   3     4677.11     4451.63     86.10 o 
  10   9   3     1184.06     1126.51     44.25 o 
  11   9   3    10884.64    10206.10    185.18 o 
  12   9   3       12.20        0.00     29.31 o 
  13   9   3        2.30        0.00     28.86 o 
  14   9   3       22.68       18.63     34.66 o 
  15   9   3      977.15      932.66     64.36 o 
  16   9   3       33.23        0.00     41.91 o 
  17   9   3      363.96      296.47     68.64 o 
  18   9   3       14.21        0.00     45.03 o 
  19   9   3       46.88        0.00     57.65 o 
   0  10   3     2409.85     2083.12    138.04 o 
   1  10   3       95.28       23.72     22.51 o 
   2  10   3      295.65      200.50     34.88 o 
   3  10   3    41052.49    44001.04    600.63 o 
   4  10   3      448.62      372.00     28.46 o 
   5  10   3    31415.76    32976.04    425.84 o 
   6  10   3       25.73       29.20     18.56 o 
   7  10   3     3465.17     3554.68     97.20 o 
   8  10   3        0.69        0.00     20.00 o 
   9  10   3     2505.54     2573.56     66.01 o 
  10  10   3     1059.98     1006.55     47.11 o 
  11  10   3     4768.02     4228.94    125.48 o 
  12  10   3     1103.83     1214.19     60.67 o 
  13  10   3        1.28       46.35     33.24 o 
  14  10   3      626.15      647.98     56.75 o 
  15  10   3     1516.53     1408.69    126.30 o 
  16  10   3     1121.61     1074.79     86.10 o 
  17  10   3       73.53       90.98     43.99 o 
  18  10   3      288.60      250.08     58.23 o 
  19  10   3      102.04      153.58     64.27 o 
   1  11   3      890.28      779.18     32.11 o 
   2  11   3       27.50       16.52     13.51 o 
   3  11   3     2973.31     3320.69     77.73 o 
   4  11   3      314.86      385.37     25.55 o 
   5  11   3    30423.74    30779.65    374.16 o 
   6  11   3      903.15      779.23     29.98 o 
   7  11   3    12104.77    11836.73    183.70 o 
   8  11   3      165.07      173.69     36.98 o 
   9  11   3     1961.30     1855.79     53.16 o 
  10  11   3       87.77       97.80     29.84 o 
  11  11   3     4040.49     3626.79    115.54 o 
  12  11   3       58.48        2.81     27.61 o 
  13  11   3      642.70      580.05     46.77 o 
  14  11   3        8.60       17.15     37.06 o 
  15  11   3     2676.26     2613.27    102.82 o 
  16  11   3      122.17       61.91     45.23 o 
  17  11   3     4075.37     4164.23    147.52 o 
  18  11   3       54.27       23.22     91.36 o 
   0  12   3     1579.99     1754.06     52.77 o 
   1  12   3     9790.96    10147.65    123.30 o 
   2  12   3       17.97        0.00     13.57 o 
   3  12   3    13480.01    13924.93    172.71 o 
   4  12   3        1.54        0.00     15.05 o 
   5  12   3    24108.71    25096.94    306.97 o 
   6  12   3      800.37      815.92     30.64 o 
   7  12   3    18349.95    18509.87    250.09 o 
   8  12   3      954.50      976.37     45.60 o 
   9  12   3      942.60      903.84     49.16 o 
  10  12   3      375.85      418.85     45.70 o 
  11  12   3      140.56      108.00     31.75 o 
  12  12   3     1212.86     1243.81     90.86 o 
  13  12   3      170.66      124.49     36.11 o 
  14  12   3     1970.95     1883.72     80.40 o 
  15  12   3       21.18        4.77     45.35 o 
  16  12   3      463.57      384.51     66.61 o 
  17  12   3       37.13       52.94     54.84 o 
  18  12   3      410.02      317.87     75.27 o 
   1  13   3     2838.95     3029.28     51.78 o 
   2  13   3       50.52       29.65     15.44 o 
   3  13   3     7098.70     7321.98    104.01 o 
   4  13   3      896.58      922.53     29.42 o 
   5  13   3     1644.16     1657.26     42.43 o 
   6  13   3        7.82        0.00     16.52 o 
   7  13   3     2637.91     2615.74     54.44 o 
   8  13   3        5.05       11.70     23.23 o 
   9  13   3      103.68       60.41     29.00 o 
  10  13   3        8.48        0.00     26.43 o 
  11  13   3     1003.56     1008.11     63.66 o 
  12  13   3       38.40       10.65     32.35 o 
  13  13   3        1.50        0.00     34.82 o 
  14  13   3      188.25      189.40     48.52 o 
  15  13   3     1828.25     2021.98     86.52 o 
  16  13   3       18.91        0.00     55.18 o 
  17  13   3     1503.70     1646.17    115.68 o 
   0  14   3        7.75        0.00     21.83 o 
   1  14   3     4899.65     5007.90     76.47 o 
   2  14   3       20.23        0.00     14.68 o 
   3  14   3     2698.23     2932.33     53.69 o 
   4  14   3      864.12      794.82     36.11 o 
   5  14   3      431.89      384.14     29.97 o 
   6  14   3      281.40      349.01     25.74 o 
   7  14   3      342.56      399.83     34.74 o 
   8  14   3       39.07        0.00     22.74 o 
   9  14   3      568.43      497.75     36.40 o 
  10  14   3      221.43      184.01     36.19 o 
  11  14   3      164.80      151.07     31.78 o 
  12  14   3      468.05      485.83     47.02 o 
  13  14   3      220.22      169.62     46.03 o 
  14  14   3       61.65       87.77     50.00 o 
  15  14   3     1002.33     1202.14     71.35 o 
  16  14   3      128.56       77.05     45.15 o 
  17  14   3      667.07      734.71     90.68 o 
   1  15   3       75.82       38.02     17.85 o 
   2  15   3      171.04      120.81     21.50 o 
   3  15   3        2.24        0.00     16.79 o 
   4  15   3       37.49       57.30     17.90 o 
   5  15   3     3069.20     2937.08     61.81 o 
   6  15   3       89.16       69.20     21.66 o 
   7  15   3     1632.07     1653.00     55.82 o 
   8  15   3        2.72        0.00     26.74 o 
   9  15   3      662.30      726.64     47.49 o 
  10  15   3       52.87        0.00     24.50 o 
  11  15   3      556.51      661.39     52.31 o 
  12  15   3      353.29      377.47     46.20 o 
  13  15   3      121.86      143.29     35.55 o 
  14  15   3        6.23        0.00     36.82 o 
  15  15   3       16.48        0.00     39.54 o 
  16  15   3        0.27        0.00     42.88 o 
   0  16   3       75.15      119.05     31.70 o 
   1  16   3     8020.35     7761.27    107.59 o 
   2  16   3      227.70      252.65     24.62 o 
   3  16   3      849.19      831.17     37.43 o 
   4  16   3       30.15        0.00     18.55 o 
   5  16   3       79.91       78.29     20.41 o 
   6  16   3       25.31        0.00     20.67 o 
   7  16   3      175.11      211.80     26.67 o 
   8  16   3       24.85       12.42     26.22 o 
   9  16   3      555.18      486.55     42.16 o 
  10  16   3        0.25        0.00     27.93 o 
  11  16   3      214.20      245.26     36.97 o 
  12  16   3       71.66       25.27     32.53 o 
  13  16   3     1268.89     1330.68     89.43 o 
  14  16   3       48.68       25.34     43.13 o 
  15  16   3     1106.82     1044.64     96.16 o 
   1  17   3      547.90      576.24     35.11 o 
   2  17   3      109.95       63.88     21.92 o 
   3  17   3      182.24      203.52     25.03 o 
   4  17   3       32.79        0.00     20.55 o 
   5  17   3        7.34        0.61     21.42 o 
   6  17   3       80.51       21.52     24.38 o 
   7  17   3      243.58      258.81     29.27 o 
   8  17   3      568.03      520.41     49.98 o 
   9  17   3       93.68       95.75     33.04 o 
  10  17   3      250.50      265.35     42.06 o 
  11  17   3      115.85       69.74     35.79 o 
  12  17   3       31.65        1.82     34.58 o 
  13  17   3        0.57        0.00     45.17 o 
  14  17   3       12.70       26.24     42.41 o 
   0  18   3      294.37      341.81     41.74 o 
   1  18   3       76.20       86.95     25.80 o 
   2  18   3        7.68        0.00     21.24 o 
   3  18   3      236.59      249.83     27.60 o 
   4  18   3        7.38        9.34     23.34 o 
   5  18   3       38.09        0.00     22.15 o 
   6  18   3       28.78       43.27     26.46 o 
   7  18   3      831.94      805.23     44.48 o 
   8  18   3       61.51       23.51     31.55 o 
   9  18   3     1475.45     1414.81     78.31 o 
  10  18   3      276.15      164.27     44.67 o 
  11  18   3       83.56       92.99     37.90 o 
  12  18   3      195.44      171.84     40.97 o 
  13  18   3       31.79        0.00     35.13 o 
   1  19   3      838.44      875.33     50.13 o 
   2  19   3      217.31      147.40     28.52 o 
   3  19   3      343.05      338.17     30.96 o 
   4  19   3       59.67       58.38     26.68 o 
   5  19   3      842.89      746.36     45.48 o 
   6  19   3      138.90       67.47     30.01 o 
   7  19   3      780.62      639.69     79.62 o 
   8  19   3       84.04       33.41     33.38 o 
   9  19   3       41.72        8.33     34.47 o 
  10  19   3       54.34        0.00     34.52 o 
  11  19   3       81.48       65.02     41.04 o 
  12  19   3       40.62        9.82     38.73 o 
   0  20   3        8.77       24.44     61.49 o 
   1  20   3      322.60      289.53     33.87 o 
   2  20   3       25.29        0.00     27.68 o 
   3  20   3     2258.87     2174.25     62.34 o 
   4  20   3       28.02       18.54     28.14 o 
   5  20   3     2412.93     2382.76     75.92 o 
   6  20   3      205.45      177.51     46.44 o 
   7  20   3      115.59       46.94     37.24 o 
   8  20   3      180.12      170.57     40.58 o 
   9  20   3       63.50        0.00     32.53 o 
  10  20   3       87.49       21.32     52.51 o 
  11  20   3       19.05        0.00     39.81 o 
   1  21   3      110.30       70.29     30.48 o 
   2  21   3        4.83        0.00     29.83 o 
   3  21   3      217.62      207.00     39.12 o 
   4  21   3       27.07        7.05     30.39 o 
   5  21   3      300.09      256.52     39.85 o 
   6  21   3       12.85        0.00     33.79 o 
   7  21   3     1080.97     1011.21     61.95 o 
   8  21   3        1.20        0.00     34.22 o 
   9  21   3      368.00      281.67     55.00 o 
   0  22   3       73.38        0.00     47.18 o 
   1  22   3       23.68        0.00     35.93 o 
   2  22   3       70.51       57.27     42.98 o 
   3  22   3      950.26      924.41     89.51 o 
   4  22   3      177.51      193.26     40.00 o 
   5  22   3     1416.64     1417.25     63.66 o 
   6  22   3       99.55       96.43     38.19 o 
   7  22   3       27.68        0.00     50.50 o 
   1  23   3      109.76      148.94     41.47 o 
   2  23   3       43.18       20.38     49.83 o 
   3  23   3      427.62      504.26     52.92 o 
   4  23   3        9.99        0.00     42.40 o 
   5  23   3       11.98        0.00     41.90 o 
   0   0   4    13989.65    14061.34    538.18 o 
   1   0   4    19321.66    19745.91    423.30 o 
   2   0   4     2997.10     3465.72    183.21 o 
   3   0   4     7484.06     8391.66    255.47 o 
   4   0   4     1307.27     1019.74     91.60 o 
   5   0   4     9417.17     8959.46    389.96 o 
   6   0   4     1694.33     1464.51     63.85 o 
   7   0   4    15937.16    16072.95    379.22 o 
   8   0   4      302.62      432.05     42.63 o 
   9   0   4      475.88      649.00     55.40 o 
  10   0   4    25635.94    25997.52    698.31 o 
  11   0   4     3397.18     3414.29    144.87 o 
  12   0   4     3549.78     3408.20     98.38 o 
  13   0   4      384.57      440.29     40.76 o 
  14   0   4       32.53       20.36     22.62 o 
  15   0   4       52.46       17.76     35.85 o 
  16   0   4     2181.66     2489.92     92.32 o 
  17   0   4      470.24      431.77     51.39 o 
  18   0   4     3130.26     3200.27    131.84 o 
  19   0   4        5.50       22.61     37.56 o 
  20   0   4      235.86      136.48     46.32 o 
  21   0   4     1102.84     1318.04    115.77 o 
   1   1   4     1474.82     1540.18     52.78 o 
   2   1   4     1450.46     1299.60     52.01 o 
   3   1   4     3520.21     3569.06     84.38 o 
   4   1   4     2356.49     2724.86    117.03 o 
   5   1   4    10141.76    10463.80    215.91 o 
   6   1   4      367.36      441.90     26.77 o 
   7   1   4     3669.90     3460.03     68.68 o 
   8   1   4      773.56      642.39     24.28 o 
   9   1   4     5599.69     6080.97    128.51 o 
  10   1   4     2545.21     2475.78     62.89 o 
  11   1   4    20855.63    21046.03    359.01 o 
  12   1   4     5211.90     5015.40    109.21 o 
  13   1   4       57.32       61.01     19.73 o 
  14   1   4       93.33       55.57     17.07 o 
  15   1   4     5037.76     5180.99    142.25 o 
  16   1   4      739.93      756.45     36.10 o 
  17   1   4     2193.96     2390.35     97.44 o 
  18   1   4        3.97        0.15     23.76 o 
  19   1   4       16.37       28.36     33.57 o 
  20   1   4      710.36      771.58     55.57 o 
   0   2   4       23.06       43.26     30.53 o 
   1   2   4      885.77      923.26     43.92 o 
   2   2   4     4340.32     4305.52    104.02 o 
   3   2   4    19545.67    20123.09    383.75 o 
   4   2   4     9940.77     9906.15    210.73 o 
   5   2   4    48993.88    51735.31    943.84 o 
   6   2   4     6475.42     6928.41    220.17 o 
   7   2   4     6407.69     6502.05    134.12 o 
   8   2   4     1819.14     1730.99     51.06 o 
   9   2   4      428.19      426.78     24.05 o 
  10   2   4     1607.70     1496.60     46.66 o 
  11   2   4     5626.02     5677.76    112.24 o 
  12   2   4      195.77      161.62     24.09 o 
  13   2   4      121.25      152.88     23.34 o 
  14   2   4       54.20       54.79     23.29 o 
  15   2   4      835.04      836.36     35.56 o 
  16   2   4      508.07      549.56     66.42 o 
  17   2   4       19.37        0.00     22.29 o 
  18   2   4      738.53      852.92     49.20 o 
  19   2   4       81.27       60.71     28.13 o 
  20   2   4       23.86        2.67     29.48 o 
   1   3   4      856.13      944.72     72.73 o 
   2   3   4     1295.89     1199.13     46.87 o 
   3   3   4      345.45      416.49     32.89 o 
   4   3   4     3958.71     3573.75     85.79 o 
   5   3   4    23731.93    24911.74    432.39 o 
   6   3   4    11572.51    11822.31    203.62 o 
   7   3   4    24212.12    25851.08    382.45 o 
   8   3   4      149.08      184.20     22.10 o 
   9   3   4     6187.49     6276.66    125.20 o 
  10   3   4     2909.57     2818.72     78.32 o 
  11   3   4     1378.11     1341.86     82.60 o 
  12   3   4      550.51      493.17     51.33 o 
  13   3   4     2817.03     2427.30     74.24 o 
  14   3   4      388.24      245.26     59.45 o 
  15   3   4     1678.36     1693.42     63.65 o 
  16   3   4      326.95      220.81     44.78 o 
  17   3   4     2172.34     2134.07     63.28 o 
  18   3   4      536.28      566.90     38.94 o 
  19   3   4     1257.20     1343.62     72.26 o 
  20   3   4        6.78        0.00     36.19 o 
   0   4   4      445.68      527.33     55.66 o 
   1   4   4      393.65      389.92     32.44 o 
   2   4   4        0.28        0.00     16.13 o 
   3   4   4      697.82      892.03     50.33 o 
   4   4   4     1590.22     1458.79     66.95 o 
   5   4   4    12739.67    13207.09    226.10 o 
   6   4   4     7488.23     7575.44    142.56 o 
   7   4   4    14232.94    14427.54    261.87 o 
   8   4   4      248.13      267.06     35.74 o 
   9   4   4      389.98      361.25     37.38 o 
  10   4   4      433.70      394.26     32.30 o 
  11   4   4      180.48      133.38     25.67 o 
  12   4   4      354.20      368.59     34.86 o 
  13   4   4      443.43      482.06     39.97 o 
  14   4   4      240.89      332.43     35.47 o 
  15   4   4      452.85      399.67     37.87 o 
  16   4   4       42.01       64.34     39.88 o 
  17   4   4      245.94      234.82     38.22 o 
  18   4   4        3.12        0.00     40.48 o 
  19   4   4       48.97       28.10     28.54 o 
  20   4   4      192.18      189.41     78.42 o 
   1   5   4        9.00       11.19     17.84 o 
   2   5   4      390.45      306.15     30.58 o 
   3   5   4       62.06      138.71     28.62 o 
   4   5   4      276.44      337.78     35.72 o 
   5   5   4      271.37      261.50     24.86 o 
   6   5   4      396.32      353.38     40.24 o 
   7   5   4     1243.43     1438.81     54.08 o 
   8   5   4      394.85      628.92     41.94 o 
   9   5   4      214.32      259.37     27.51 o 
  10   5   4       63.57       72.80     25.84 o 
  11   5   4      735.43      626.03     41.49 o 
  12   5   4     1453.89     1211.12     97.15 o 
  13   5   4      439.79      323.51     40.09 o 
  14   5   4       66.27       29.59     31.97 o 
  15   5   4     1262.56     1238.43     68.29 o 
  16   5   4      847.62      770.25     53.53 o 
  17   5   4      546.32      546.89     61.65 o 
  18   5   4       33.54       50.62     32.51 o 
  19   5   4       99.24      146.52     34.69 o 
  20   5   4        5.02        0.00     31.92 o 
   0   6   4      229.33      209.32     29.93 o 
   1   6   4    10102.41    10340.27    246.41 o 
   2   6   4    15328.45    15776.78    319.21 o 
   3   6   4    23178.22    24115.69    479.79 o 
   4   6   4     5476.34     5472.58    142.27 o 
   5   6   4      755.01      633.84     39.35 o 
   6   6   4     1222.42     1590.29     95.40 o 
   7   6   4        1.11        0.00     19.18 o 
   8   6   4     1853.56     1672.23    251.46 o 
   9   6   4     3699.69     3795.51     89.96 o 
  10   6   4      705.00      654.00     40.34 o 
  11   6   4     8431.16     7342.03    162.83 o 
  12   6   4       48.86        4.89     24.97 o 
  13   6   4     1036.94     1012.32     64.82 o 
  14   6   4     2626.20     2558.82    177.89 o 
  15   6   4      990.75     1092.09     80.46 o 
  16   6   4       30.11       16.55     46.54 o 
  17   6   4     1704.14     1932.37     87.85 o 
  18   6   4       10.20        0.00     36.07 o 
  19   6   4      112.24       91.89     44.85 o 
  20   6   4      454.31      670.08     52.01 o 
   1   7   4     4905.37     5788.69    135.25 o 
   2   7   4    10505.92    11246.76    241.95 o 
   3   7   4      210.80      421.35     44.32 o 
   4   7   4      577.63      650.23     48.47 o 
   5   7   4     1166.23     1523.52     62.98 o 
   6   7   4     2560.16     2349.59     80.11 o 
   7   7   4        1.93       54.40     21.49 o 
   8   7   4      853.06      830.88     38.70 o 
   9   7   4     1301.60     1167.29     48.56 o 
  10   7   4      706.47      780.24     43.66 o 
  11   7   4     1160.45     1191.41    109.11 o 
  12   7   4     4637.35     4446.08    120.13 o 
  13   7   4     1114.03     1195.06     71.47 o 
  14   7   4      772.91      693.00     88.70 o 
  15   7   4      520.25      558.82     65.98 o 
  16   7   4        3.21        8.37     60.90 o 
  17   7   4      499.67      597.00    134.72 o 
  18   7   4        7.96       88.42     43.28 o 
  19   7   4      144.38      149.83     47.37 o 
  20   7   4        7.62        0.00     47.47 o 
   0   8   4      458.67      944.13     58.35 o 
   1   8   4      213.16       92.56     23.51 o 
   2   8   4      265.37      279.70     34.40 o 
   3   8   4     1509.66     1249.43     57.94 o 
   4   8   4        0.08        0.00     24.61 o 
   5   8   4        1.73        0.00     21.30 o 
   6   8   4      460.04      658.84     35.12 o 
   7   8   4     3011.74     2982.36     77.97 o 
   8   8   4     1827.49     1809.88     57.94 o 
   9   8   4      295.44      326.58     26.36 o 
  10   8   4     3492.32     3388.67     77.47 o 
  11   8   4      441.03      458.60     33.07 o 
  12   8   4     1557.12     1442.77     67.19 o 
  13   8   4     1238.45     1301.76     66.02 o 
  14   8   4      270.72      293.19     43.80 o 
  15   8   4     1430.16     1403.21     99.72 o 
  16   8   4      785.48      816.94     69.58 o 
  17   8   4        2.66        0.00     41.76 o 
  18   8   4      852.96      801.32     74.62 o 
  19   8   4       75.13       78.09     41.58 o 
   1   9   4     1024.00     1164.79     47.41 o 
   2   9   4      105.17       79.09     24.50 o 
   3   9   4      516.76      584.56     38.93 o 
   4   9   4      155.63      129.73     45.25 o 
   5   9   4     1171.95     1123.32     48.43 o 
   6   9   4        1.91        0.00     16.01 o 
   7   9   4     1380.12     1356.19     44.45 o 
   8   9   4      540.44      576.38     41.03 o 
   9   9   4      114.02      126.51     33.21 o 
  10   9   4      781.73      732.74     52.73 o 
  11   9   4       18.05        4.02     24.10 o 
  12   9   4       53.54        0.52     24.77 o 
  13   9   4      342.44      358.96     44.55 o 
  14   9   4      320.19      225.35     41.03 o 
  15   9   4      843.21      757.01     64.61 o 
  16   9   4       85.12       29.45     44.42 o 
  17   9   4        0.72        0.00     44.28 o 
  18   9   4      334.66      327.28     58.76 o 
  19   9   4      221.69      157.32     55.64 o 
   0  10   4     1834.98     2242.40     63.63 o 
   1  10   4     3639.59     3813.49     66.22 o 
   2  10   4     5391.42     5318.66    114.39 o 
   3  10   4      440.94      456.23     24.49 o 
   4  10   4     3710.74     3817.10     68.41 o 
   5  10   4      154.23      192.78     22.04 o 
   6  10   4      591.79      740.79     32.24 o 
   7  10   4     3580.02     3690.06     84.74 o 
   8  10   4     3492.11     3180.44     76.91 o 
   9  10   4     1469.27     1322.35     54.39 o 
  10  10   4     5366.63     5236.24    105.50 o 
  11  10   4       33.91        7.74     24.77 o 
  12  10   4      538.22      616.43     41.88 o 
  13  10   4       62.74       94.44     39.98 o 
  14  10   4       47.57        0.00     35.20 o 
  15  10   4       66.71       80.57     41.65 o 
  16  10   4     1193.12     1124.60     79.30 o 
  17  10   4      192.26      129.52     50.46 o 
  18  10   4      871.33     1044.20     82.10 o 
  19  10   4        1.21        0.00     49.87 o 
   1  11   4     4262.91     4893.26     74.05 o 
   2  11   4     5560.24     5883.37     80.66 o 
   3  11   4     9197.64     9737.01    135.53 o 
   4  11   4      430.84      427.65     22.47 o 
   5  11   4     1365.30     1394.94     37.11 o 
   6  11   4     2111.55     1885.08     51.06 o 
   7  11   4      415.43      334.00     24.26 o 
   8  11   4       21.99       15.92     22.62 o 
   9  11   4     2232.64     2245.88     71.87 o 
  10  11   4      594.42      435.40     57.09 o 
  11  11   4      130.98      142.61     33.19 o 
  12  11   4        6.92       34.38     28.93 o 
  13  11   4       48.52       19.22     32.38 o 
  14  11   4       33.09        0.00     28.08 o 
  15  11   4        5.61       34.66     40.48 o 
  16  11   4       13.93        0.00     40.59 o 
  17  11   4        7.40        0.00     40.56 o 
  18  11   4       33.13        0.00     46.87 o 
   0  12   4     2696.19     2853.05     70.08 o 
   1  12   4      653.52      827.15     34.89 o 
   2  12   4       15.68        7.37     13.20 o 
   3  12   4     2112.67     2038.28     48.68 o 
   4  12   4     3732.75     3537.57     63.43 o 
   5  12   4     2341.54     2355.07     49.94 o 
   6  12   4       72.60       97.91     21.64 o 
   7  12   4      235.13      190.79     25.28 o 
   8  12   4     2706.96     2762.34     62.96 o 
   9  12   4        0.79        0.00     24.26 o 
  10  12   4       19.43       43.35     46.09 o 
  11  12   4      450.71      369.13     42.84 o 
  12  12   4      569.87      510.07     72.54 o 
  13  12   4      685.84      742.51     56.36 o 
  14  12   4       53.18        2.72     37.65 o 
  15  12   4      117.22       44.59     44.90 o 
  16  12   4       18.93        0.00     73.93 o 
  17  12   4       34.34      154.79     57.83 o 
  18  12   4       17.68       81.39     59.97 o 
   1  13   4      310.31      325.86     24.12 o 
   2  13   4     1608.10     1539.22     39.58 o 
   3  13   4      229.93      258.53     19.37 o 
   4  13   4      223.29      228.33     20.11 o 
   5  13   4       67.06       72.99     22.67 o 
   6  13   4     1491.18     1466.65     40.40 o 
   7  13   4        7.82        0.00     16.27 o 
   8  13   4      939.81      880.64     40.59 o 
   9  13   4      278.04      201.98     35.84 o 
  10  13   4      852.24      822.08     62.23 o 
  11  13   4      779.89      766.32     54.53 o 
  12  13   4       14.51        0.00     30.72 o 
  13  13   4       21.13        7.50     35.02 o 
  14  13   4       12.16        0.00     37.19 o 
  15  13   4     1428.13     1454.78     81.37 o 
  16  13   4      212.94      161.67     50.63 o 
  17  13   4      559.97      490.84     79.19 o 
   0  14   4      303.36      254.49     32.57 o 
   1  14   4       12.78        0.00     16.60 o 
   2  14   4       50.24       16.55     15.80 o 
   3  14   4        0.46        0.00     15.01 o 
   4  14   4      519.25      493.50     24.60 o 
   5  14   4      187.42      228.58     22.47 o 
   6  14   4        0.99       10.23     17.59 o 
   7  14   4       15.15        1.42     18.46 o 
   8  14   4      115.18      107.50     42.37 o 
   9  14   4      878.84      810.02     45.78 o 
  10  14   4        6.17        0.00     36.90 o 
  11  14   4      622.47      546.10     43.11 o 
  12  14   4      148.47      112.99     38.12 o 
  13  14   4      298.26      276.32     47.13 o 
  14  14   4     1824.33     1577.19     87.41 o 
  15  14   4      421.95      404.33     54.58 o 
  16  14   4      699.77      620.65     75.29 o 
   1  15   4      255.98      270.25     23.29 o 
   2  15   4      222.52      214.79     20.93 o 
   3  15   4      775.23      706.51     29.22 o 
   4  15   4      135.06       91.30     18.85 o 
   5  15   4        1.20        0.00     19.74 o 
   6  15   4        1.77        0.00     18.30 o 
   7  15   4      466.11      450.32     36.69 o 
   8  15   4       75.49       71.78     35.74 o 
   9  15   4      298.35      278.84     40.03 o 
  10  15   4      445.40      473.98     41.08 o 
  11  15   4     2082.17     2050.61    161.69 o 
  12  15   4     2508.42     2362.97     94.51 o 
  13  15   4      752.96      831.61     63.02 o 
  14  15   4      146.63      125.36     44.57 o 
  15  15   4       43.56      154.54     46.57 o 
  16  15   4      334.86      394.28    102.34 o 
   0  16   4     2147.90     2196.57    112.59 o 
   1  16   4    11456.38    11598.21    147.30 o 
   2  16   4     2075.31     1899.03     45.60 o 
   3  16   4     1712.99     1603.18     44.97 o 
   4  16   4      530.21      421.67     26.31 o 
   5  16   4      949.40      837.86     46.40 o 
   6  16   4       36.29        0.00     21.22 o 
   7  16   4     4387.43     4387.74     88.17 o 
   8  16   4      382.26      375.57     33.39 o 
   9  16   4     1934.50     1894.17     61.96 o 
  10  16   4      331.34      387.48     40.97 o 
  11  16   4      345.15      317.72     47.94 o 
  12  16   4      147.41      169.35     38.64 o 
  13  16   4      702.95      722.88     63.54 o 
  14  16   4      594.08      571.95     60.61 o 
  15  16   4      628.80      685.28    132.13 o 
   1  17   4       58.72        5.62     21.32 o 
   2  17   4        7.98       22.89     21.45 o 
   3  17   4       26.57       27.23     21.76 o 
   4  17   4       44.26       11.22     20.45 o 
   5  17   4      466.92      439.20     33.22 o 
   6  17   4      258.89      129.21     28.64 o 
   7  17   4      100.01       60.23     25.62 o 
   8  17   4        1.46        1.47     27.06 o 
   9  17   4     1004.07      946.32     47.52 o 
  10  17   4     1169.19     1147.88     58.84 o 
  11  17   4     1279.71     1363.11     64.00 o 
  12  17   4      473.83      579.27     50.72 o 
  13  17   4      319.97      289.27     45.05 o 
  14  17   4       15.92        0.00     36.09 o 
   0  18   4     1741.45     1727.40     80.57 o 
   1  18   4     2942.56     2964.40     92.94 o 
   2  18   4        0.37        0.00     22.37 o 
   3  18   4      755.40      765.63     37.39 o 
   4  18   4      943.84     1093.38     41.52 o 
   5  18   4       93.39       13.63     24.69 o 
   6  18   4      115.82       50.71     29.05 o 
   7  18   4      448.28      446.64     54.46 o 
   8  18   4        0.26        0.00     29.87 o 
   9  18   4       28.35        0.00     31.25 o 
  10  18   4      123.35      145.07     39.56 o 
  11  18   4      599.37      727.40     64.92 o 
  12  18   4      108.55       61.65     39.65 o 
  13  18   4      160.68      175.23     41.37 o 
   1  19   4       51.67        0.00     26.46 o 
   2  19   4      148.61       63.48     28.86 o 
   3  19   4      164.38      115.69     28.88 o 
   4  19   4      470.64      403.07     39.88 o 
   5  19   4       46.05       40.95     31.21 o 
   6  19   4      489.90      441.68     37.45 o 
   7  19   4      187.92      114.72     32.93 o 
   8  19   4        0.35        0.00     34.99 o 
   9  19   4       46.62       24.57     34.14 o 
  10  19   4        5.28        0.00     31.23 o 
  11  19   4      551.61      558.41     52.97 o 
  12  19   4       45.17       82.24     41.01 o 
   0  20   4        9.26        0.00     33.05 o 
   1  20   4       82.56       79.31     29.67 o 
   2  20   4      242.54      170.45     32.10 o 
   3  20   4       77.59       79.88     30.83 o 
   4  20   4      567.69      534.26     36.23 o 
   5  20   4      960.21      897.28     51.06 o 
   6  20   4      665.10      658.26     46.13 o 
   7  20   4     1760.63     1763.14     75.93 o 
   8  20   4      587.05      507.08     78.71 o 
   9  20   4      163.26      184.76     43.18 o 
  10  20   4       28.89        0.00     32.94 o 
  11  20   4       19.42        9.14     39.53 o 
   1  21   4        3.05        0.00     35.44 o 
   2  21   4      378.02      415.84     45.01 o 
   3  21   4      235.49      185.55     34.57 o 
   4  21   4      267.34      149.41     42.50 o 
   5  21   4      494.46      378.47     42.69 o 
   6  21   4       11.31        0.00     32.87 o 
   7  21   4        1.30        0.00     36.02 o 
   8  21   4       69.54       19.75     38.98 o 
   9  21   4      474.84      375.59     49.60 o 
   0  22   4        0.17       23.09     49.02 o 
   1  22   4      872.51      811.78     50.49 o 
   2  22   4       75.77       13.47     31.67 o 
   3  22   4       66.91       40.21     35.37 o 
   4  22   4      144.21       18.85     49.24 o 
   5  22   4       35.31        0.00     36.25 o 
   6  22   4       14.45        0.00     34.98 o 
   7  22   4       35.33        0.00     39.34 o 
   1  23   4       54.90       75.07     37.85 o 
   2  23   4       67.68       75.70     46.09 o 
   3  23   4      164.77      112.06     40.39 o 
   4  23   4      116.72       82.97     45.83 o 
   1   1   5     1251.55     1276.65     65.30 o 
   2   1   5     7014.44     7776.59    168.78 o 
   3   1   5     6361.65     6016.64    164.63 o 
   4   1   5     4070.48     4017.10     89.07 o 
   5   1   5      212.98      270.65     23.58 o 
   6   1   5     5275.72     5127.39     97.60 o 
   7   1   5      751.92      919.31     40.08 o 
   8   1   5     1498.64     1548.23     40.96 o 
   9   1   5      179.99      192.17     23.87 o 
  10   1   5      986.97     1140.51     39.22 o 
  11   1   5      256.02      271.83     22.60 o 
  12   1   5      188.29      238.57     22.93 o 
  13   1   5      123.21      131.34     21.73 o 
  14   1   5       71.19       67.18     21.99 o 
  15   1   5      333.61      269.54     28.46 o 
  16   1   5       21.44        0.00     19.62 o 
  17   1   5        3.80        9.72     21.14 o 
  18   1   5        0.55        0.00     24.25 o 
  19   1   5        2.04        0.00     24.52 o 
  20   1   5       17.27       59.56     30.21 o 
   0   2   5     8039.45     7861.53    236.37 o 
   1   2   5        9.26        1.25     17.85 o 
   2   2   5     6522.72     6517.10    147.87 o 
   3   2   5      278.44      299.14     22.41 o 
   4   2   5    12300.87    12576.09    224.01 o 
   5   2   5     1542.46     1581.50     48.00 o 
   6   2   5      996.48      841.09     32.32 o 
   7   2   5     2279.48     2416.25     65.07 o 
   8   2   5       47.46      126.09     27.87 o 
   9   2   5     1260.55     1229.07     39.49 o 
  10   2   5     1577.79     1615.42     47.78 o 
  11   2   5     1550.55     1600.66     50.51 o 
  12   2   5     1632.06     1686.78     64.48 o 
  13   2   5      659.09      810.75     52.06 o 
  14   2   5      115.92      114.89     44.52 o 
  15   2   5       15.74       23.88     33.09 o 
  16   2   5     1829.76     1765.91     53.90 o 
  17   2   5       30.04       55.62     28.93 o 
  18   2   5     1275.61     1273.36     53.66 o 
  19   2   5       45.31        2.58     26.28 o 
  20   2   5      647.67      704.45     46.14 o 
   1   3   5      343.25      372.12     34.11 o 
   2   3   5     2034.45     2108.28     64.31 o 
   3   3   5     4249.82     4004.80     82.33 o 
   4   3   5     1273.35     1469.74     53.51 o 
   5   3   5      194.04      215.14     29.84 o 
   6   3   5    28391.17    27607.85    433.11 o 
   7   3   5      116.30       48.46     19.49 o 
   8   3   5    10010.81    10572.16    183.38 o 
   9   3   5      255.23      315.74     37.16 o 
  10   3   5     9734.02     9856.16    211.02 o 
  11   3   5      111.19       53.06     20.14 o 
  12   3   5     2053.15     1936.63     59.04 o 
  13   3   5      339.94      259.18     41.01 o 
  14   3   5     1988.57     2191.98     67.66 o 
  15   3   5      698.98      624.68     43.20 o 
  16   3   5     3286.94     3242.69     95.79 o 
  17   3   5      991.17      954.99     58.48 o 
  18   3   5     1168.22     1167.00     59.84 o 
  19   3   5      506.85      533.83     48.97 o 
  20   3   5       19.82       19.15     52.49 o 
   0   4   5    61081.62    67010.20   2398.27 o 
   1   4   5    16164.77    16279.20    318.20 o 
   2   4   5    42864.11    46354.53    855.73 o 
   3   4   5     9518.45     9485.19    197.71 o 
   4   4   5    35529.34    35338.62    589.14 o 
   5   4   5    14544.71    13035.33    243.65 o 
   6   4   5    34215.51    32989.18    511.07 o 
   7   4   5     5116.49     4502.01    101.64 o 
   8   4   5     3660.82     3668.99     91.68 o 
   9   4   5    11595.93    12244.10    245.11 o 
  10   4   5        9.79       14.45     22.11 o 
  11   4   5     6088.40     6257.44    143.85 o 
  12   4   5      642.09      546.58     53.39 o 
  13   4   5      443.31      493.29     42.89 o 
  14   4   5      864.16      806.08     57.32 o 
  15   4   5      372.15      391.18     38.44 o 
  16   4   5      321.05      396.94     52.10 o 
  17   4   5      116.06       59.11     33.36 o 
  18   4   5     1460.44     1456.67     64.89 o 
  19   4   5       67.92       44.68     33.59 o 
  20   4   5      165.79      119.72     37.67 o 
   1   5   5     4799.63     4198.02    136.87 o 
   2   5   5     3357.85     3373.79    107.68 o 
   3   5   5      722.23      576.75     46.74 o 
   4   5   5     8600.59     8777.59    192.59 o 
   5   5   5     1098.41     1342.47     45.71 o 
   6   5   5    12690.85    11950.45    196.22 o 
   7   5   5        4.37       34.90     20.57 o 
   8   5   5    19468.82    19076.47    341.49 o 
   9   5   5      439.17      386.58     34.05 o 
  10   5   5     6474.51     7115.46    146.50 o 
  11   5   5       12.60        0.00     26.10 o 
  12   5   5     3916.62     3797.92    106.99 o 
  13   5   5       45.68        0.00     33.28 o 
  14   5   5     4133.20     4171.00    130.45 o 
  15   5   5     2428.69     2410.55     84.22 o 
  16   5   5     8007.30     8441.59    281.61 o 
  17   5   5     2041.98     1966.60     88.79 o 
  18   5   5     2416.08     2588.15    126.53 o 
  19   5   5      335.44      261.05     51.72 o 
  20   5   5      123.00      114.88     35.65 o 
   0   6   5      863.37      796.83    118.84 o 
   1   6   5     1482.71     1650.15     71.47 o 
   2   6   5    10453.17    10624.71    260.75 o 
   3   6   5     1243.22      966.50     65.93 o 
   4   6   5    33336.69    33585.45    731.88 o 
   5   6   5     8327.38     8017.62    168.88 o 
   6   6   5    19415.04    19101.00    292.27 o 
   7   6   5    15390.84    15728.87    264.63 o 
   8   6   5     1159.74     1144.99     61.26 o 
   9   6   5     2676.86     2617.68     87.73 o 
  10   6   5      361.73      326.75     41.79 o 
  11   6   5       50.15       31.37     27.09 o 
  12   6   5      349.27      327.59     39.72 o 
  13   6   5      304.28      361.42     52.68 o 
  14   6   5      567.51      597.67     63.53 o 
  15   6   5        1.91       53.06     46.29 o 
  16   6   5       84.76       26.46     36.28 o 
  17   6   5       48.10       63.24     37.96 o 
  18   6   5      663.98      751.27     64.45 o 
  19   6   5       36.02       65.18     42.49 o 
  20   6   5       40.47       27.82     44.25 o 
   1   7   5     1120.69     1190.81     53.83 o 
   2   7   5      274.38      455.36     45.01 o 
   3   7   5     1184.50     1116.09     68.41 o 
   4   7   5     3562.28     3958.16    119.20 o 
   5   7   5       22.81       23.63     22.76 o 
   6   7   5    10337.82    10189.76    209.48 o 
   7   7   5      566.91      634.53     39.21 o 
   8   7   5      737.98      753.33     34.06 o 
   9   7   5      104.56      101.26     20.57 o 
  10   7   5     1522.48     1493.62     81.93 o 
  11   7   5     2543.68     2276.51     92.22 o 
  12   7   5     1923.39     1820.45     78.45 o 
  13   7   5        4.72       17.96     40.25 o 
  14   7   5      131.31       58.21     44.92 o 
  15   7   5      824.44      764.39     73.17 o 
  16   7   5     1684.09     1657.90    137.52 o 
  17   7   5      168.37      141.50     58.94 o 
  18   7   5      150.55       86.14     43.35 o 
  19   7   5       16.94        6.93     43.29 o 
   0   8   5    74211.38    77246.05   1633.62 o 
   1   8   5     7549.73     7214.87    167.42 o 
   2   8   5    19719.71    20272.73    398.57 o 
   3   8   5       18.08        7.45     23.66 o 
   4   8   5      731.90      788.08     57.75 o 
   5   8   5      409.63      440.96     31.58 o 
   6   8   5        0.40       16.63     16.71 o 
   7   8   5      347.28      275.32     24.26 o 
   8   8   5     1710.79     1618.61     48.04 o 
   9   8   5      164.34      138.46     23.78 o 
  10   8   5     3294.38     3425.33    107.87 o 
  11   8   5        4.15        1.72     24.99 o 
  12   8   5      678.85      681.31     44.59 o 
  13   8   5     1769.26     1714.03     99.70 o 
  14   8   5       15.45       20.03     34.18 o 
  15   8   5     2182.86     1999.33    108.83 o 
  16   8   5      516.69      532.77     80.29 o 
  17   8   5       59.04        0.00     37.49 o 
  18   8   5      419.00      436.03     63.09 o 
  19   8   5       11.90        0.00     37.24 o 
   1   9   5       69.69       64.90     25.61 o 
   2   9   5        2.57        9.51     22.24 o 
   3   9   5       31.12       62.06     20.17 o 
   4   9   5      189.88      138.52     26.93 o 
   5   9   5     3854.12     3927.55     76.63 o 
   6   9   5      714.46      790.08     30.88 o 
   7   9   5      529.58      488.25     36.75 o 
   8   9   5     1066.18     1178.57     48.20 o 
   9   9   5     2947.35     3018.98     73.01 o 
  10   9   5     9399.29     9303.51    169.64 o 
  11   9   5      467.53      439.19     36.79 o 
  12   9   5    11850.14    12163.88    232.56 o 
  13   9   5       19.85      108.07     38.93 o 
  14   9   5      525.63      566.94     79.24 o 
  15   9   5       33.42        0.00     37.25 o 
  16   9   5       25.45        0.00     37.29 o 
  17   9   5       48.44        0.00     44.16 o 
  18   9   5        1.80        0.00     47.09 o 
  19   9   5        0.29        0.00     46.46 o 
   0  10   5    34290.89    35414.12    531.36 o 
   1  10   5     4560.14     4244.94     70.50 o 
   2  10   5    10598.63    11570.41    167.54 o 
   3  10   5     1609.30     1649.87     40.15 o 
   4  10   5      614.58      643.63     24.91 o 
   5  10   5        1.94        0.00     15.17 o 
   6  10   5        4.39        0.00     16.90 o 
   7  10   5       22.12        0.00     15.67 o 
   8  10   5      355.61      271.77     27.16 o 
   9  10   5      129.91      148.35     29.76 o 
  10  10   5     2175.85     2311.89     76.60 o 
  11  10   5      534.03      624.71     43.50 o 
  12  10   5      163.52      150.10     32.61 o 
  13  10   5     1404.19     1445.67     63.73 o 
  14  10   5       71.57       36.95     32.32 o 
  15  10   5      476.47      528.41     58.77 o 
  16  10   5        0.82        0.00     40.75 o 
  17  10   5      346.96      397.24     70.24 o 
  18  10   5        3.82       33.05     44.40 o 
   1  11   5     2034.41     1812.36     41.62 o 
   2  11   5     3311.51     3666.41     56.01 o 
   3  11   5     2659.65     2506.02     73.69 o 
   4  11   5       30.96        0.00     13.90 o 
   5  11   5       17.76        0.00     14.40 o 
   6  11   5       13.45        2.50     16.28 o 
   7  11   5      498.35      566.97     31.07 o 
   8  11   5     2454.89     2651.45     58.39 o 
   9  11   5      436.55      436.39     36.27 o 
  10  11   5    14740.07    14168.86    262.79 o 
  11  11   5     1001.82      918.61     51.31 o 
  12  11   5     6676.66     6956.73    155.23 o 
  13  11   5      497.43      548.57     46.05 o 
  14  11   5      387.24      281.26     40.82 o 
  15  11   5      445.43      458.76     78.00 o 
  16  11   5       63.22       59.39     54.63 o 
  17  11   5      201.25      138.69     59.50 o 
  18  11   5       88.59        0.00     44.93 o 
   0  12   5    38392.54    40083.76    589.02 o 
   1  12   5     2806.82     2932.38     63.85 o 
   2  12   5     8251.91     8390.16    107.73 o 
   3  12   5     7645.19     7623.20    105.99 o 
   4  12   5      165.85      171.68     21.97 o 
   5  12   5       71.15       32.50     15.91 o 
   6  12   5      696.52      683.79     43.71 o 
   7  12   5     3309.95     3259.51     66.70 o 
   8  12   5       45.76       17.79     19.57 o 
   9  12   5      663.05      714.69     59.38 o 
  10  12   5       49.04       76.56     40.95 o 
  11  12   5     2002.37     2140.02     82.99 o 
  12  12   5       58.59       32.85     32.15 o 
  13  12   5       47.81       13.84     36.50 o 
  14  12   5       46.38        0.00     33.85 o 
  15  12   5      474.20      368.68     47.60 o 
  16  12   5      123.56      106.40     41.89 o 
  17  12   5      568.34      579.80    133.03 o 
   1  13   5        9.90        6.74     14.57 o 
   2  13   5        6.01        0.00     14.02 o 
   3  13   5        4.79        0.00     13.36 o 
   4  13   5      767.76      763.61     32.47 o 
   5  13   5       34.69        0.00     16.13 o 
   6  13   5      216.57      189.48     21.03 o 
   7  13   5      141.17      139.17     20.17 o 
   8  13   5     6739.25     6943.23    111.10 o 
   9  13   5      544.00      652.94     49.25 o 
  10  13   5     8231.09     8390.99    196.46 o 
  11  13   5     1122.36      988.61     90.26 o 
  12  13   5     3628.32     3426.20    110.24 o 
  13  13   5        2.67       13.72     38.21 o 
  14  13   5     1247.72     1332.17    103.69 o 
  15  13   5       14.15       31.22     42.37 o 
  16  13   5       35.48        0.00     40.26 o 
  17  13   5      219.69      137.35     48.55 o 
   0  14   5     9403.87     9527.08    185.54 o 
   1  14   5     9729.38     9227.75    122.95 o 
   2  14   5     8186.15     7788.45    103.71 o 
   3  14   5      556.60      580.01     23.92 o 
   4  14   5     3670.80     3621.46     62.26 o 
   5  14   5        4.65        0.00     17.72 o 
   6  14   5      780.76      692.83     31.05 o 
   7  14   5     1783.57     1690.92     57.13 o 
   8  14   5      775.69      772.60     37.50 o 
   9  14   5      703.77      635.63     51.60 o 
  10  14   5      670.56      728.91     53.83 o 
  11  14   5       21.91       14.90     29.51 o 
  12  14   5      431.38      438.32     50.15 o 
  13  14   5     1448.07     1552.35     80.94 o 
  14  14   5      143.14      108.82     44.65 o 
  15  14   5     1270.91     1255.62     75.82 o 
  16  14   5      355.74      406.89     56.76 o 
   1  15   5      476.25      463.16     28.93 o 
   2  15   5       81.46       70.79     19.04 o 
   3  15   5      585.06      576.04     27.35 o 
   4  15   5        0.30        0.00     16.29 o 
   5  15   5      378.28      315.33     27.24 o 
   6  15   5       24.11        0.00     18.54 o 
   7  15   5       60.20       47.04     20.62 o 
   8  15   5      720.56      645.70     53.25 o 
   9  15   5     1295.65     1446.00     52.94 o 
  10  15   5     1485.14     1535.43     62.71 o 
  11  15   5        8.18       15.54     36.00 o 
  12  15   5     1532.29     1625.10     80.42 o 
  13  15   5      126.32      111.02     43.83 o 
  14  15   5      290.00      313.99     68.02 o 
  15  15   5      681.80      788.96     97.55 o 
   0  16   5      118.98      135.74     40.64 o 
   1  16   5       34.42        0.00     21.09 o 
   2  16   5        0.72        0.00     18.51 o 
   3  16   5      580.55      607.58     37.26 o 
   4  16   5      155.17      127.25     21.21 o 
   5  16   5        4.36        0.00     24.49 o 
   6  16   5      216.96      170.72     26.74 o 
   7  16   5      474.94      493.75     53.12 o 
   8  16   5      210.20      202.57     52.39 o 
   9  16   5      228.16      201.01     31.20 o 
  10  16   5      179.90      157.57     35.03 o 
  11  16   5      236.33      237.45     38.47 o 
  12  16   5      148.62      175.11     39.42 o 
  13  16   5      161.98      164.74     46.56 o 
  14  16   5      429.68      386.89     72.70 o 
  15  16   5       57.49       71.12     60.04 o 
   1  17   5     1455.30     1366.16     44.31 o 
   2  17   5     1959.28     1990.10     51.73 o 
   3  17   5      885.05      790.64     50.58 o 
   4  17   5     1680.80     1720.58     47.83 o 
   5  17   5      687.50      691.41     38.74 o 
   6  17   5      579.86      528.18     46.31 o 
   7  17   5       15.40        0.00     24.30 o 
   8  17   5       15.40        0.00     27.34 o 
   9  17   5      887.13      913.86     50.92 o 
  10  17   5      880.46      875.75     48.16 o 
  11  17   5      132.47      170.90     39.64 o 
  12  17   5     1175.32     1375.81    129.37 o 
  13  17   5      303.67      365.13     46.60 o 
  14  17   5      472.99      500.85     60.54 o 
   0  18   5     6236.01     6269.63    146.32 o 
   1  18   5     2039.77     1978.04     53.71 o 
   2  18   5     4652.61     4836.32     94.11 o 
   3  18   5       23.12       23.83     28.45 o 
   4  18   5     3405.30     3554.25     74.57 o 
   5  18   5      789.69      756.17     38.74 o 
   6  18   5     1781.47     1856.74     58.79 o 
   7  18   5     2667.79     2609.56     77.32 o 
   8  18   5     3798.73     3900.19    100.54 o 
   9  18   5      227.69      213.25     37.48 o 
  10  18   5     2711.70     2685.95     83.94 o 
  11  18   5      109.44        9.97     36.25 o 
  12  18   5        3.15        0.00     36.50 o 
  13  18   5      702.34      672.38     54.69 o 
   1  19   5       82.16       27.86     34.07 o 
   2  19   5     1670.31     1795.23     58.03 o 
   3  19   5      195.32      145.12     31.11 o 
   4  19   5     1288.24     1328.84     56.26 o 
   5  19   5      142.37      142.35     33.23 o 
   6  19   5      297.13      203.98     34.09 o 
   7  19   5      123.16       43.90     31.88 o 
   8  19   5      490.39      473.82     66.84 o 
   9  19   5       18.74        0.33     33.02 o 
  10  19   5     1925.13     1823.31     70.64 o 
  11  19   5        1.82        0.00     32.38 o 
  12  19   5     1146.57     1165.40     64.89 o 
   0  20   5     2459.28     2420.72     91.01 o 
   1  20   5      131.47       63.71     29.80 o 
   2  20   5      701.11      672.86     54.71 o 
   3  20   5      774.69      830.70     44.43 o 
   4  20   5       59.23       44.02     30.97 o 
   5  20   5      184.89      126.39     34.33 o 
   6  20   5       54.83       42.99     33.82 o 
   7  20   5        9.44        0.00     30.81 o 
   8  20   5     1162.19     1175.89     65.15 o 
   9  20   5      516.76      399.52     50.06 o 
  10  20   5      149.32       95.36     38.45 o 
   1  21   5        1.88        0.00     29.28 o 
   2  21   5     1095.53     1036.54     50.17 o 
   3  21   5       41.90        1.49     30.26 o 
   4  21   5      275.93      249.55     41.75 o 
   5  21   5      152.72      114.62     36.70 o 
   6  21   5      205.74      144.51     38.92 o 
   7  21   5        2.77        0.00     43.61 o 
   8  21   5       23.65       54.56     39.40 o 
   9  21   5        6.60        0.00     43.66 o 
   0  22   5      461.84      336.65     62.38 o 
   1  22   5      394.21      405.93     49.36 o 
   2  22   5       18.83        0.00     33.07 o 
   3  22   5       47.36        0.00     32.31 o 
   4  22   5      722.73      599.23     55.01 o 
   5  22   5       26.34        0.00     40.31 o 
   6  22   5       88.27      104.89     37.80 o 
   7  22   5      505.26      480.76     62.24 o 
   1  23   5      471.82      618.97     51.36 o 
   2  23   5      190.67      160.96     38.02 o 
   3  23   5      545.78      611.25     60.49 o 
   0   0   6   650881.38   635743.81  22227.53 o 
   1   0   6      952.63      807.43     64.84 o 
   2   0   6    70617.84    82902.42   1692.04 o 
   3   0   6     1112.88     1124.53     69.76 o 
   4   0   6   156822.56   163735.00   4128.95 o 
   5   0   6     2640.60     2791.82    135.34 o 
   6   0   6    33159.82    35336.53    652.61 o 
   7   0   6     3910.92     4216.31    121.03 o 
   8   0   6      240.35      156.32     29.44 o 
   9   0   6      861.59      817.15    123.32 o 
  10   0   6     6080.62     6418.98    199.21 o 
  11   0   6      758.88      957.95     78.08 o 
  12   0   6       39.28       40.65     39.58 o 
  13   0   6      280.19      381.56     62.59 o 
  14   0   6     8171.14     7668.68    227.32 o 
  15   0   6      168.58      144.13     80.30 o 
  16   0   6     4333.45     4062.24    120.23 o 
  17   0   6      167.05      172.07     42.51 o 
  18   0   6     1063.53     1100.26     64.09 o 
  19   0   6      425.38      516.84     55.38 o 
  20   0   6      549.36      696.47     62.79 o 
   1   1   6     1893.31     2121.72     63.89 o 
   2   1   6       22.04       46.57     19.38 o 
   3   1   6     5340.05     5489.23    119.31 o 
   4   1   6    34255.55    34815.89    746.07 o 
   5   1   6     2378.48     2484.79     61.04 o 
   6   1   6    68218.93    71587.75    959.12 o 
   7   1   6     1005.65      996.16     35.11 o 
   8   1   6    20624.27    21172.80    317.93 o 
   9   1   6     1005.21      866.36     43.90 o 
  10   1   6     1548.90     1815.67     83.25 o 
  11   1   6      323.25      252.28     22.20 o 
  12   1   6     3061.58     3288.24     95.92 o 
  13   1   6       30.09        7.18     19.12 o 
  14   1   6    10355.07    10051.64    187.89 o 
  15   1   6        0.25       26.43     22.99 o 
  16   1   6     9183.58     9344.09    161.31 o 
  17   1   6        6.65        0.00     20.49 o 
  18   1   6     4034.18     4304.99     98.83 o 
  19   1   6       63.09       16.02     33.89 o 
  20   1   6      490.03      599.80     89.85 o 
   0   2   6    45694.73    55270.73   1411.54 o 
   1   2   6       16.02       10.02     19.10 o 
   2   2   6    10405.00    10701.00    202.55 o 
   3   2   6     2543.34     2545.20    103.69 o 
   4   2   6    41610.84    42772.57    702.03 o 
   5   2   6      233.14      307.59     22.03 o 
   6   2   6    31086.22    30082.33    420.36 o 
   7   2   6      104.36      149.23     18.88 o 
   8   2   6    15128.07    14514.70    250.77 o 
   9   2   6     1226.52     1056.22     46.86 o 
  10   2   6      757.91      755.14     42.57 o 
  11   2   6      886.07      936.84     54.94 o 
  12   2   6     1013.08      932.88     71.83 o 
  13   2   6      390.75      397.69     32.34 o 
  14   2   6      107.25      137.99     26.56 o 
  15   2   6       73.56       30.22     25.27 o 
  16   2   6     1301.91     1477.06     65.95 o 
  17   2   6      338.37      323.52     41.41 o 
  18   2   6     1538.46     1473.34     66.09 o 
  19   2   6      202.79      181.04     30.22 o 
  20   2   6       92.06      121.80     52.26 o 
   1   3   6     6080.93     6383.30    232.19 o 
   2   3   6      211.28      393.63     34.95 o 
   3   3   6      299.73      292.44     27.59 o 
   4   3   6     6969.16     8127.47    177.35 o 
   5   3   6      183.10      207.76     21.08 o 
   6   3   6      430.54      460.67     45.81 o 
   7   3   6      160.77      150.41     24.37 o 
   8   3   6    16490.25    15614.92    270.57 o 
   9   3   6     1242.11     1221.31     45.84 o 
  10   3   6     1406.57     1426.40     57.36 o 
  11   3   6      190.45      148.48     29.53 o 
  12   3   6     2059.08     2078.36     85.78 o 
  13   3   6      168.87       74.31     31.23 o 
  14   3   6     1941.98     2203.86     99.16 o 
  15   3   6      147.59      173.65     40.72 o 
  16   3   6    11566.72    12498.17    263.51 o 
  17   3   6       62.85       66.63     42.56 o 
  18   3   6     2306.12     2128.19    111.28 o 
  19   3   6       94.28      137.79     74.01 o 
  20   3   6       20.43       34.20     32.14 o 
   0   4   6    12651.41    13302.42    538.81 o 
   1   4   6        4.70       20.17     20.96 o 
   2   4   6      202.29      234.79     28.63 o 
   3   4   6      625.77      829.35     63.63 o 
   4   4   6    18784.06    19969.46    378.94 o 
   5   4   6       35.51       40.17     22.78 o 
   6   4   6    18086.56    18456.10    326.93 o 
   7   4   6       84.58       43.23     25.70 o 
   8   4   6     1729.78     1745.28     63.00 o 
   9   4   6       44.61       10.69     24.46 o 
  10   4   6      255.24      163.11     45.08 o 
  11   4   6      113.30       71.32     27.44 o 
  12   4   6      441.41      431.31     36.47 o 
  13   4   6      394.68      358.95     36.62 o 
  14   4   6     1637.11     1642.95     65.24 o 
  15   4   6      717.69      777.53     53.78 o 
  16   4   6        6.78       80.42     38.08 o 
  17   4   6        3.04        0.00     33.95 o 
  18   4   6       51.90       37.72     45.05 o 
  19   4   6        5.92       23.69     48.53 o 
  20   4   6      677.99      886.21    109.82 o 
   1   5   6      526.78      457.15     34.76 o 
   2   5   6     1256.02     1023.56     86.07 o 
   3   5   6      496.64      454.83     40.58 o 
   4   5   6     2187.94     2260.24     65.21 o 
   5   5   6      465.52      429.62     31.41 o 
   6   5   6     4965.70     5017.87    104.26 o 
   7   5   6      307.98      231.75     29.22 o 
   8   5   6    23117.75    23147.49    381.87 o 
   9   5   6     4161.05     4062.93     95.28 o 
  10   5   6    20946.73    21448.89    356.89 o 
  11   5   6       14.15        1.25     20.99 o 
  12   5   6     5351.07     5291.55    114.17 o 
  13   5   6      120.94       68.57     33.96 o 
  14   5   6     3659.06     3979.48    146.92 o 
  15   5   6       93.98      125.76     35.71 o 
  16   5   6     1006.90     1027.22     68.77 o 
  17   5   6        0.04       43.21     38.97 o 
  18   5   6      141.48      128.58     47.17 o 
  19   5   6        1.10       16.66     41.99 o 
  20   5   6       86.87       76.55     33.19 o 
   0   6   6    93909.68    96186.23   2956.48 o 
   1   6   6     1983.41     2152.47     73.96 o 
   2   6   6    74540.91    78874.98   1644.77 o 
   3   6   6       22.41        0.00     20.83 o 
   4   6   6     7600.90     6942.02    185.57 o 
   5   6   6      164.65      108.75     25.22 o 
   6   6   6    28553.21    28729.16    422.96 o 
   7   6   6     1845.38     1788.65     60.04 o 
   8   6   6    26167.08    27410.13    401.20 o 
   9   6   6      416.66      516.64     44.72 o 
  10   6   6      827.52      893.17     41.17 o 
  11   6   6      719.88      844.31     41.66 o 
  12   6   6     2715.49     2602.07     74.12 o 
  13   6   6      220.66      130.35     44.58 o 
  14   6   6     2829.42     2905.76    123.96 o 
  15   6   6      390.99      446.40     50.42 o 
  16   6   6      354.40      225.81     45.66 o 
  17   6   6      193.39      257.72     48.52 o 
  18   6   6      299.57      264.78     49.81 o 
  19   6   6      204.29      256.89     53.05 o 
   1   7   6      116.45      131.27     26.55 o 
   2   7   6     8757.14     8787.36    323.35 o 
   3   7   6     1085.61      876.89     55.86 o 
   4   7   6     7169.04     7913.01    218.35 o 
   5   7   6      776.70      858.18     50.79 o 
   6   7   6    12381.84    12245.89    238.04 o 
   7   7   6     2087.89     2104.25     57.00 o 
   8   7   6    41793.20    41432.31    507.27 o 
   9   7   6      601.21      550.78     32.04 o 
  10   7   6    17388.41    17308.64    501.77 o 
  11   7   6      719.29      670.25     68.86 o 
  12   7   6    11739.22    11791.79    266.18 o 
  13   7   6     1094.63      856.64     72.25 o 
  14   7   6    12043.73    12205.71    321.12 o 
  15   7   6       12.43        0.00     42.60 o 
  16   7   6     5085.74     5594.86    190.34 o 
  17   7   6        8.51        0.00     37.97 o 
  18   7   6     1409.55     1323.95     80.69 o 
  19   7   6        0.16       36.32     44.63 o 
   0   8   6    27403.06    28036.95    761.76 o 
   1   8   6        7.39       10.31     22.00 o 
   2   8   6    40645.53    40057.42    867.81 o 
   3   8   6     1800.39     1562.45     93.56 o 
   4   8   6    60406.23    63231.80   1003.22 o 
   5   8   6      323.50      343.73     30.30 o 
   6   8   6    28507.76    30983.12    383.48 o 
   7   8   6     1187.94     1084.59     43.31 o 
   8   8   6     5344.93     5755.61    110.46 o 
   9   8   6      781.44      876.63     39.40 o 
  10   8   6    10734.70    10445.70    176.47 o 
  11   8   6       66.81       91.99     26.18 o 
  12   8   6     6787.43     6870.13    177.97 o 
  13   8   6      639.19      664.18     58.46 o 
  14   8   6       65.82      111.63     50.61 o 
  15   8   6      357.84      345.23     92.47 o 
  16   8   6       22.16       56.39     61.98 o 
  17   8   6      180.10       62.47     52.04 o 
  18   8   6       62.39       46.40     44.36 o 
  19   8   6      230.09      199.08     74.75 o 
   1   9   6      196.49      251.62     32.26 o 
   2   9   6        3.48        0.00     24.49 o 
   3   9   6       65.64       70.37     24.91 o 
   4   9   6     9512.79    10666.72    157.02 o 
   5   9   6      776.91     1007.31     47.72 o 
   6   9   6    30850.55    32157.67    416.12 o 
   7   9   6     2096.21     2116.86     51.48 o 
   8   9   6     5298.94     5659.79    102.71 o 
   9   9   6      192.22      149.61     25.76 o 
  10   9   6      932.55     1023.73     47.26 o 
  11   9   6      300.04      347.29     37.10 o 
  12   9   6     4693.72     4764.66    117.92 o 
  13   9   6      120.06      113.48     32.00 o 
  14   9   6     3043.83     3043.37     93.86 o 
  15   9   6       18.71        0.00     37.26 o 
  16   9   6      537.68      593.30     77.74 o 
  17   9   6        1.64        0.00     40.33 o 
  18   9   6      563.97      594.82     92.37 o 
  19   9   6        5.33       23.99     40.43 o 
   0  10   6     2303.79     2265.88     66.59 o 
   1  10   6      124.50      137.75     16.76 o 
   2  10   6     6478.83     7181.37    128.47 o 
   3  10   6      702.26      748.07     27.92 o 
   4  10   6    15133.72    15514.08    191.50 o 
   5  10   6       87.16       85.73     16.44 o 
   6  10   6     3568.37     3802.72     71.45 o 
   7  10   6      119.49       94.91     17.91 o 
   8  10   6      131.02      133.49     21.14 o 
   9  10   6      574.41      569.91     31.07 o 
  10  10   6      232.81      230.08     30.33 o 
  11  10   6     1284.55     1217.59     65.59 o 
  12  10   6      277.47      329.06     42.07 o 
  13  10   6        3.57        0.00     30.53 o 
  14  10   6      173.67       63.25     44.43 o 
  15  10   6       24.83        0.00     30.67 o 
  16  10   6      199.56      156.00     50.47 o 
  17  10   6      265.57      371.21     60.84 o 
  18  10   6      668.15      647.79     80.12 o 
   1  11   6      204.32      127.33     17.65 o 
   2  11   6      304.13      328.96     18.24 o 
   3  11   6        3.19        0.00     13.69 o 
   4  11   6      348.32      356.01     27.22 o 
   5  11   6       89.20       24.76     15.45 o 
   6  11   6      601.40      623.50     36.69 o 
   7  11   6      134.44      136.90     18.91 o 
   8  11   6     7069.31     6812.54     97.84 o 
   9  11   6      833.26      831.56     36.48 o 
  10  11   6     2195.64     2319.61    101.93 o 
  11  11   6       86.79       45.97     31.40 o 
  12  11   6      241.73      210.84     37.62 o 
  13  11   6       32.20       16.68     44.04 o 
  14  11   6      147.19       91.19     36.07 o 
  15  11   6       89.56       20.93     35.87 o 
  16  11   6     1529.01     1552.32     75.11 o 
  17  11   6        0.31        0.00     34.65 o 
  18  11   6       47.80       54.95     50.17 o 
   0  12   6      415.02      438.07     32.03 o 
   1  12   6      790.00      848.24     28.35 o 
   2  12   6       11.94       15.07     14.24 o 
   3  12   6        0.11        0.00     13.46 o 
   4  12   6      420.99      446.54     25.27 o 
   5  12   6      369.39      447.38     24.91 o 
   6  12   6     3951.52     4008.72     70.76 o 
   7  12   6       12.73       14.44     19.99 o 
   8  12   6       61.69       79.88     19.44 o 
   9  12   6      312.09      320.70     28.20 o 
  10  12   6      968.37      959.26     53.76 o 
  11  12   6       56.15       40.09     29.67 o 
  12  12   6      417.64      407.32     43.89 o 
  13  12   6       80.33       51.65     35.21 o 
  14  12   6     1941.70     1948.73     79.03 o 
  15  12   6        0.07        0.00     42.97 o 
  16  12   6        4.75        2.76     36.73 o 
  17  12   6        1.01        0.00     38.78 o 
   1  13   6      809.31      813.68     30.85 o 
   2  13   6      675.16      723.69     26.45 o 
   3  13   6     1458.58     1506.38     34.81 o 
   4  13   6     2177.56     2157.33     51.74 o 
   5  13   6      367.65      329.10     25.23 o 
   6  13   6      362.93      343.06     24.11 o 
   7  13   6      272.33      234.91     23.08 o 
   8  13   6      511.92      541.33     28.96 o 
   9  13   6      235.35      192.46     36.35 o 
  10  13   6      593.41      635.31     85.12 o 
  11  13   6       26.53       45.09     34.97 o 
  12  13   6     1130.90     1325.84     70.24 o 
  13  13   6        0.68        0.00     36.46 o 
  14  13   6        4.11        0.00     38.49 o 
  15  13   6       65.43        0.00     40.89 o 
  16  13   6      226.09      258.20     52.71 o 
  17  13   6        1.67        0.00     44.05 o 
   0  14   6    27619.07    28574.59    474.61 o 
   1  14   6      544.03      586.64     41.98 o 
   2  14   6    11048.64    11727.54    148.66 o 
   3  14   6        8.94        8.21     15.32 o 
   4  14   6      552.84      443.89     32.78 o 
   5  14   6       21.00       18.28     19.29 o 
   6  14   6       73.08       52.02     19.74 o 
   7  14   6      109.08      121.72     30.55 o 
   8  14   6     3369.06     3283.92     87.63 o 
   9  14   6        2.86        0.00     22.77 o 
  10  14   6      404.08      444.63     48.38 o 
  11  14   6       83.26       72.44     33.53 o 
  12  14   6       37.94       40.27     38.27 o 
  13  14   6       11.71       10.86     42.88 o 
  14  14   6      116.62       71.56     44.58 o 
  15  14   6      228.30      169.81     49.76 o 
  16  14   6        0.52        0.00     40.55 o 
   1  15   6       11.00        7.34     19.66 o 
   2  15   6     5061.36     5181.87     79.79 o 
   3  15   6        5.88        6.79     16.17 o 
   4  15   6     5173.12     4975.21     82.25 o 
   5  15   6      162.42      168.21     24.76 o 
   6  15   6      963.01     1005.77     40.54 o 
   7  15   6       24.36       35.65     21.94 o 
   8  15   6     3646.24     3736.38     73.37 o 
   9  15   6        7.23        0.00     35.32 o 
  10  15   6     6378.86     6447.14    128.33 o 
  11  15   6      236.45      132.79     42.89 o 
  12  15   6     5556.64     5552.58    154.20 o 
  13  15   6      329.01      380.75     51.53 o 
  14  15   6     2225.45     2502.12    103.26 o 
  15  15   6        2.61        0.00     41.92 o 
   0  16   6    24013.74    24987.77    426.93 o 
   1  16   6       61.24       84.01     23.57 o 
   2  16   6    13760.43    14446.71    177.28 o 
   3  16   6      182.12      181.13     23.76 o 
   4  16   6     4990.45     5262.23     92.07 o 
   5  16   6        6.75       39.46     23.09 o 
   6  16   6     5022.74     5329.99     99.08 o 
   7  16   6       93.66      111.80     23.98 o 
   8  16   6     4353.22     4369.94     86.03 o 
   9  16   6      129.06      121.67     30.04 o 
  10  16   6     3518.67     3592.02     89.00 o 
  11  16   6       37.45        2.89     33.38 o 
  12  16   6     1235.80     1297.18     65.34 o 
  13  16   6      455.64      472.83     58.38 o 
  14  16   6       79.24        4.70     55.95 o 
   1  17   6        2.68        0.00     23.12 o 
   2  17   6      521.69      464.27     35.31 o 
   3  17   6       13.89        0.00     21.55 o 
   4  17   6     1826.70     1779.91     53.36 o 
   5  17   6       29.73        0.00     24.02 o 
   6  17   6     3063.15     3239.11     75.05 o 
   7  17   6        9.67        0.00     25.13 o 
   8  17   6     1737.87     1662.03     58.76 o 
   9  17   6        6.57        0.00     28.32 o 
  10  17   6     4433.79     4272.48    101.44 o 
  11  17   6      284.79      319.07     40.00 o 
  12  17   6     6889.02     7046.19    170.24 o 
  13  17   6       43.16      101.36     39.89 o 
  14  17   6     1727.84     1816.52    104.22 o 
   0  18   6     2596.35     2630.43    119.18 o 
   1  18   6       12.85       39.81     25.01 o 
   2  18   6     1420.40     1688.18     54.88 o 
   3  18   6      125.25      128.64     28.83 o 
   4  18   6      274.74      342.84     34.68 o 
   5  18   6        0.32        0.00     24.55 o 
   6  18   6      174.92      116.84     45.79 o 
   7  18   6       96.63       78.15     30.53 o 
   8  18   6        5.16        0.00     32.89 o 
   9  18   6       15.97       33.26     33.70 o 
  10  18   6     1101.12     1249.09     59.30 o 
  11  18   6      114.14      149.56     41.79 o 
  12  18   6       63.42       57.06     38.28 o 
   1  19   6       37.53        0.00     24.78 o 
   2  19   6      178.05      140.38     30.53 o 
   3  19   6        3.31       28.58     28.34 o 
   4  19   6      400.70      365.52     48.25 o 
   5  19   6      161.52       93.19     30.87 o 
   6  19   6      183.71      188.44     35.12 o 
   7  19   6        0.30        0.00     29.52 o 
   8  19   6        0.43        0.00     35.07 o 
   9  19   6        4.97        0.00     36.95 o 
  10  19   6      756.79      795.28     54.65 o 
  11  19   6       53.80      148.25     39.85 o 
   0  20   6       19.18        0.00     38.53 o 
   1  20   6       39.31        6.65     28.28 o 
   2  20   6      437.39      425.26     42.52 o 
   3  20   6      170.51      157.73     32.01 o 
   4  20   6     2065.75     2101.46     72.96 o 
   5  20   6       38.65       10.10     31.34 o 
   6  20   6     3123.57     3265.40    105.68 o 
   7  20   6        6.72        0.00     33.96 o 
   8  20   6     1137.52     1006.50     62.70 o 
   9  20   6        0.98        0.00     39.75 o 
  10  20   6      116.05       71.60     41.66 o 
   1  21   6        6.86        0.00     28.60 o 
   2  21   6      158.90      105.88     34.06 o 
   3  21   6       33.22       14.49     31.69 o 
   4  21   6     1428.06     1412.97     78.36 o 
   5  21   6        2.32        0.00     36.53 o 
   6  21   6      879.13      852.34     52.18 o 
   7  21   6       24.86        9.67     35.86 o 
   8  21   6      130.50       93.71     42.70 o 
   0  22   6       74.99        0.00     52.17 o 
   1  22   6      212.39      220.09     37.55 o 
   2  22   6      354.32      283.81     38.69 o 
   3  22   6        5.96       12.86     37.50 o 
   4  22   6      593.69      679.20     86.06 o 
   5  22   6       53.71       42.75     41.18 o 
   6  22   6      835.88      706.93     52.05 o 
   1  23   6        0.47        0.00     36.25 o 
   2  23   6      470.93      554.55     59.54 o 
   1   1   7      491.03      391.69     41.94 o 
   2   1   7     2380.03     2694.61    106.14 o 
   3   1   7     2341.42     2646.01     94.12 o 
   4   1   7     3717.28     3709.00     84.11 o 
   5   1   7     9101.22     8701.68    215.67 o 
   6   1   7    21660.60    22608.18    325.16 o 
   7   1   7     2880.54     2916.90     65.05 o 
   8   1   7       19.76        6.29     17.21 o 
   9   1   7      304.34      259.28     32.11 o 
  10   1   7     1005.89      921.66     54.09 o 
  11   1   7     2009.71     1816.75     94.87 o 
  12   1   7     5037.01     4827.15    131.02 o 
  13   1   7     1713.60     1672.88     74.97 o 
  14   1   7      414.88      316.24     46.01 o 
  15   1   7       68.54       60.15     42.98 o 
  16   1   7      177.78      118.14     31.17 o 
  17   1   7       13.75       19.17     36.99 o 
  18   1   7      205.63      193.85     33.29 o 
  19   1   7      156.76      170.49     36.86 o 
  20   1   7      110.38       90.31     64.38 o 
   0   2   7     5402.49     5732.96    164.51 o 
   1   2   7     1924.09     2248.32     69.17 o 
   2   2   7      161.55       98.82     20.60 o 
   3   2   7     4471.73     3929.32    149.67 o 
   4   2   7    24983.57    25919.59    442.45 o 
   5   2   7    16325.75    17714.72    282.53 o 
   6   2   7     8493.38     9209.94    148.40 o 
   7   2   7       19.45       30.14     11.72 o 
   8   2   7      580.95      695.21     58.56 o 
   9   2   7     1579.22     1686.53     62.03 o 
  10   2   7     2706.42     2658.97     97.95 o 
  11   2   7      498.23      461.36     39.87 o 
  12   2   7      422.03      349.93     38.94 o 
  13   2   7      986.37      949.84     70.37 o 
  14   2   7      848.46      752.09     67.73 o 
  15   2   7     1462.94     1421.39     75.74 o 
  16   2   7      686.85      722.03     63.75 o 
  17   2   7      416.63      426.08     55.56 o 
  18   2   7      642.72      454.59     64.84 o 
  19   2   7      385.24      451.35     66.23 o 
  20   2   7      519.14      511.78     45.67 o 
   1   3   7       63.98       43.99     28.41 o 
   2   3   7     2076.36     1826.45     70.92 o 
   3   3   7       57.12       64.86     20.85 o 
   4   3   7     4760.66     4488.93    143.67 o 
   5   3   7     3119.96     2843.18     93.17 o 
   6   3   7    13225.25    12706.54    212.71 o 
   7   3   7     9387.91     9547.74    154.17 o 
   8   3   7    32406.94    33039.99    478.55 o 
   9   3   7    10681.46    10568.63    182.38 o 
  10   3   7    26284.63    26214.58    404.14 o 
  11   3   7     6564.83     6620.60    172.69 o 
  12   3   7     8078.09     7981.32    135.76 o 
  13   3   7     2329.95     2235.48    105.10 o 
  14   3   7     5260.49     5036.95    192.82 o 
  15   3   7     4300.20     4325.00    128.69 o 
  16   3   7     7474.63     7182.08    179.88 o 
  17   3   7     2567.88     2438.67    109.62 o 
  18   3   7     2696.25     2674.24    117.12 o 
  19   3   7      393.95      390.08     83.10 o 
  20   3   7      694.25      805.07     73.15 o 
   0   4   7    59007.38    57836.99   2100.55 o 
   1   4   7    34968.67    34082.65    739.91 o 
   2   4   7    59903.63    60148.72   1640.53 o 
   3   4   7    20041.25    19044.20    339.13 o 
   4   4   7    44589.14    45108.12    680.37 o 
   5   4   7    31989.11    29665.34    454.40 o 
   6   4   7    69724.05    69523.52   1125.35 o 
   7   4   7    38788.74    36941.16    621.36 o 
   8   4   7    31609.39    30484.89    489.04 o 
   9   4   7     5611.18     5927.20    134.40 o 
  10   4   7      973.31     1004.55     40.05 o 
  11   4   7       13.02        0.00     19.09 o 
  12   4   7     1845.31     1869.21     55.64 o 
  13   4   7      801.77      871.77     67.14 o 
  14   4   7     2627.04     2441.33     80.79 o 
  15   4   7      115.96       83.09     49.93 o 
  16   4   7      253.44      292.75     47.23 o 
  17   4   7     1796.87     1878.91     91.44 o 
  18   4   7     1049.61     1159.48     77.86 o 
  19   4   7      907.60      700.31     69.12 o 
  20   4   7       95.56      130.32     49.72 o 
   1   5   7     1739.33     1899.27    120.49 o 
   2   5   7     4398.89     4532.64    141.44 o 
   3   5   7     2813.44     2886.06     81.75 o 
   4   5   7     7647.66     7241.86    140.37 o 
   5   5   7      376.27      317.68     42.35 o 
   6   5   7    19702.01    19675.40    350.87 o 
   7   5   7    15547.59    13945.51    222.09 o 
   8   5   7    39173.44    38658.77    550.02 o 
   9   5   7    19624.84    19214.89    296.65 o 
  10   5   7    14298.49    14095.64    204.48 o 
  11   5   7     1100.29     1135.77     52.36 o 
  12   5   7     2029.66     2149.06     66.17 o 
  13   5   7      374.23      315.14     36.58 o 
  14   5   7     8334.35     8423.65    172.05 o 
  15   5   7     7768.36     8049.24    182.63 o 
  16   5   7    11072.69    11203.51    266.18 o 
  17   5   7     4845.59     4675.94    165.28 o 
  18   5   7     3802.13     3947.54    165.57 o 
  19   5   7      213.99      135.20     48.28 o 
   0   6   7     1880.39     2206.02    110.03 o 
   1   6   7     4528.28     4587.70    142.79 o 
   2   6   7    15015.86    14239.16    344.51 o 
   3   6   7    19558.09    19118.75    391.93 o 
   4   6   7    71551.34    74638.05   1209.52 o 
   5   6   7    22631.34    23333.75    417.14 o 
   6   6   7    25207.82    26135.37    376.95 o 
   7   6   7     7810.13     8481.98    149.70 o 
   8   6   7     6460.71     6399.58    123.60 o 
   9   6   7     1710.05     1574.42     49.76 o 
  10   6   7     5802.48     5651.57    105.92 o 
  11   6   7      985.72      973.65     45.17 o 
  12   6   7     2098.75     2179.47     79.83 o 
  13   6   7      209.29      160.51     43.66 o 
  14   6   7      264.57      283.08     42.83 o 
  15   6   7        3.37        0.00     39.32 o 
  16   6   7        6.92        0.00     39.20 o 
  17   6   7      413.72      453.29     81.54 o 
  18   6   7      140.94      157.05     50.45 o 
  19   6   7      295.43      386.68     74.47 o 
   1   7   7      990.75      859.24     51.56 o 
   2   7   7      219.43      362.78     46.03 o 
   3   7   7       62.87       51.29     28.24 o 
   4   7   7     9357.67     8959.05    156.47 o 
   5   7   7     7319.60     7193.62    129.15 o 
   6   7   7    14667.31    15023.75    231.99 o 
   7   7   7     4203.08     4120.50     80.36 o 
   8   7   7       92.50       39.54     19.13 o 
   9   7   7      693.60      677.28     38.83 o 
  10   7   7      769.42      836.65     40.30 o 
  11   7   7     1007.62      985.39     49.33 o 
  12   7   7      340.86      306.44     37.98 o 
  13   7   7       17.07       24.85     37.72 o 
  14   7   7        7.61       28.65     66.73 o 
  15   7   7      356.84      273.25     74.15 o 
  16   7   7      914.24      986.98     69.23 o 
  17   7   7      235.10      290.36     51.55 o 
  18   7   7      763.59      903.93     71.83 o 
  19   7   7       29.13        0.00     92.28 o 
   0   8   7    70032.91    71429.97   1845.27 o 
   1   8   7    23611.59    24603.55    434.64 o 
   2   8   7    12670.59    13317.45    306.33 o 
   3   8   7      284.46      340.99     28.62 o 
   4   8   7     1312.54     1282.42     50.99 o 
   5   8   7      513.17      489.40     35.38 o 
   6   8   7       10.75        0.00     14.44 o 
   7   8   7     2549.00     2652.73     49.50 o 
   8   8   7      619.99      690.25     30.51 o 
   9   8   7     1612.64     1622.40     48.36 o 
  10   8   7     1416.02     1482.89     79.51 o 
  11   8   7      282.43      231.15     39.46 o 
  12   8   7     1287.99     1186.50     62.97 o 
  13   8   7      474.62      503.23     50.50 o 
  14   8   7      276.63      269.18     42.66 o 
  15   8   7      297.81      298.00     45.77 o 
  16   8   7      134.21      144.23     58.18 o 
  17   8   7       10.91        0.00     37.49 o 
  18   8   7      213.75      213.76     53.06 o 
  19   8   7       89.71       77.59     57.39 o 
   1   9   7      889.15      911.49     33.24 o 
   2   9   7      322.59      246.39     23.90 o 
   3   9   7     1371.90     1444.57     67.08 o 
   4   9   7       41.01       74.89     18.50 o 
   5   9   7      585.53      589.88     27.13 o 
   6   9   7     2895.11     2900.83     59.11 o 
   7   9   7      113.64      125.80     18.52 o 
   8   9   7      292.07      246.88     24.24 o 
   9   9   7      312.84      321.35     27.47 o 
  10   9   7     7297.60     7236.43    159.92 o 
  11   9   7     5474.05     5354.66    117.92 o 
  12   9   7    13213.58    12683.19    242.80 o 
  13   9   7     2567.84     2481.98    100.29 o 
  14   9   7     1498.72     1352.36     63.88 o 
  15   9   7       26.70        0.00     38.48 o 
  16   9   7       78.96       28.25     42.97 o 
  17   9   7        5.15        0.00     43.40 o 
  18   9   7       91.53      137.99     54.38 o 
   0  10   7    55887.54    56915.02    995.01 o 
   1  10   7    16124.63    16115.40    196.84 o 
   2  10   7    29245.17    29655.59    380.99 o 
   3  10   7    13754.72    12871.40    164.76 o 
   4  10   7    16715.84    16306.18    204.97 o 
   5  10   7     4948.24     4899.57     77.05 o 
   6  10   7      708.17      619.87     25.98 o 
   7  10   7       18.84       19.45     16.45 o 
   8  10   7      755.91      840.33     34.10 o 
   9  10   7     1343.42     1385.70     45.07 o 
  10  10   7     6052.07     6343.10    123.36 o 
  11  10   7     1869.38     2141.07     70.91 o 
  12  10   7      427.78      397.93     56.14 o 
  13  10   7      134.82       82.62     34.24 o 
  14  10   7       13.58        0.00     31.98 o 
  15  10   7      125.92       94.82     36.80 o 
  16  10   7      302.71      259.88     44.35 o 
  17  10   7       37.59        0.00     37.81 o 
  18  10   7        0.67        0.00     47.66 o 
   1  11   7      321.37      339.19     21.72 o 
   2  11   7     1531.43     1552.03     37.45 o 
   3  11   7     1027.67     1066.57     30.31 o 
   4  11   7      550.03      560.48     26.70 o 
   5  11   7     2031.24     2097.24     51.99 o 
   6  11   7     1644.73     1639.24     45.53 o 
   7  11   7      344.47      402.23     29.40 o 
   8  11   7     4805.27     5079.69     80.01 o 
   9  11   7      563.36      528.71     32.78 o 
  10  11   7    12316.16    12460.56    196.92 o 
  11  11   7     4950.47     4985.40    123.73 o 
  12  11   7     7047.38     7025.62    157.95 o 
  13  11   7     1853.46     1961.77     77.83 o 
  14  11   7     1531.17     1592.17     72.20 o 
  15  11   7       17.32       21.58     35.75 o 
  16  11   7      179.88      130.16     46.65 o 
  17  11   7       21.56       15.78     39.39 o 
   0  12   7    74356.64    74264.37   1059.07 o 
   1  12   7    23405.12    23706.38    258.47 o 
   2  12   7    30075.89    30744.57    300.23 o 
   3  12   7     5865.34     5638.04     78.51 o 
   4  12   7      789.57      855.33     61.71 o 
   5  12   7      155.39      149.03     20.85 o 
   6  12   7      488.12      515.14     26.67 o 
   7  12   7       29.55       60.31     21.15 o 
   8  12   7     1989.19     1976.65     51.56 o 
   9  12   7      961.37      901.55     39.96 o 
  10  12   7      485.36      437.89     36.45 o 
  11  12   7       71.31       53.97     31.97 o 
  12  12   7      784.26      834.87     59.76 o 
  13  12   7       54.07       33.32     39.58 o 
  14  12   7      444.73      528.48     51.75 o 
  15  12   7       12.10        2.04     36.22 o 
  16  12   7       13.64        2.46     38.95 o 
  17  12   7       51.59       10.20     39.64 o 
   1  13   7     1618.62     1658.37     41.58 o 
   2  13   7     1898.73     1830.05     42.14 o 
   3  13   7     1785.11     1780.56     38.32 o 
   4  13   7        5.45        0.00     16.67 o 
   5  13   7       40.95       37.15     19.50 o 
   6  13   7      341.68      409.47     26.02 o 
   7  13   7     1352.22     1358.06     55.69 o 
   8  13   7    15404.37    15089.95    201.27 o 
   9  13   7     6214.78     6339.00    121.41 o 
  10  13   7    10739.23    10662.28    193.65 o 
  11  13   7     2428.38     2316.74     90.16 o 
  12  13   7     4584.93     4505.38    218.07 o 
  13  13   7      513.39      411.49     54.81 o 
  14  13   7     2308.75     2126.51     92.67 o 
  15  13   7      614.40      560.49     68.58 o 
  16  13   7      785.28      822.30     62.78 o 
   0  14   7     9970.01     9660.11    202.85 o 
   1  14   7     5450.51     5469.70     87.44 o 
   2  14   7     8948.47     9160.09    116.34 o 
   3  14   7     2406.84     2282.16     45.13 o 
   4  14   7     5516.99     5565.58    113.86 o 
   5  14   7     1872.57     2025.15     54.04 o 
   6  14   7     3773.10     3655.46     74.81 o 
   7  14   7     2113.19     2229.39     57.79 o 
   8  14   7      819.12      815.11     36.05 o 
   9  14   7      478.48      519.58     34.35 o 
  10  14   7     1278.72     1379.95     84.30 o 
  11  14   7       96.50       30.27     39.86 o 
  12  14   7     1067.38     1023.58     67.41 o 
  13  14   7      265.80      284.20     50.62 o 
  14  14   7      325.48      338.75     65.01 o 
  15  14   7      134.65       57.49     45.02 o 
  16  14   7      341.73      361.49     58.56 o 
   1  15   7        2.01        0.00     20.29 o 
   2  15   7      551.41      565.13     37.32 o 
   3  15   7       35.50       23.39     17.20 o 
   4  15   7        0.21        0.00     24.15 o 
   5  15   7       52.92       39.24     21.68 o 
   6  15   7     1820.63     1721.74     51.72 o 
   7  15   7      720.80      603.16     32.65 o 
   8  15   7     1186.62     1216.58     43.54 o 
   9  15   7      707.32      633.45     37.81 o 
  10  15   7     1564.96     1489.95     56.25 o 
  11  15   7      319.46      335.93     82.77 o 
  12  15   7     2883.91     2800.32    201.82 o 
  13  15   7      721.65      760.94     64.45 o 
  14  15   7      559.91      485.79     59.32 o 
  15  15   7      162.63      197.48     51.61 o 
   0  16   7      893.01      967.25     56.85 o 
   1  16   7      854.30      806.54     37.69 o 
   2  16   7      392.18      385.17     29.87 o 
   3  16   7        6.45        3.77     20.88 o 
   4  16   7       72.64       46.70     33.28 o 
   5  16   7       35.19        0.00     23.22 o 
   6  16   7      635.48      673.82     42.33 o 
   7  16   7      337.72      371.92     34.29 o 
   8  16   7      398.23      391.43     41.21 o 
   9  16   7      214.24      196.61     52.01 o 
  10  16   7        0.43        0.00     28.44 o 
  11  16   7      153.28      111.33     33.71 o 
  12  16   7       26.36       77.03     38.14 o 
  13  16   7       28.76       40.69     59.74 o 
  14  16   7       63.61       69.82     62.38 o 
   1  17   7     1444.16     1471.53     54.77 o 
   2  17   7     1157.27     1174.68     80.88 o 
   3  17   7     2063.18     1999.13     57.42 o 
   4  17   7     2427.88     2307.63     60.89 o 
   5  17   7      323.95      325.37     33.14 o 
   6  17   7     1508.64     1599.02     53.36 o 
   7  17   7      159.45      119.07     28.51 o 
   8  17   7       83.64       43.90     28.32 o 
   9  17   7      671.46      655.40     56.22 o 
  10  17   7      204.71      179.95     35.84 o 
  11  17   7      502.80      502.29     44.82 o 
  12  17   7     1279.02     1402.69     61.63 o 
  13  17   7      143.87      172.56     42.35 o 
   0  18   7     7135.14     7634.54    180.09 o 
   1  18   7     6454.94     6315.45    105.75 o 
   2  18   7     7730.09     7798.57    139.87 o 
   3  18   7     2270.59     2270.60     62.69 o 
   4  18   7     6314.32     6430.84    140.49 o 
   5  18   7     1592.41     1640.48     57.14 o 
   6  18   7     2311.57     2240.39     66.66 o 
   7  18   7     1876.50     1981.10     69.92 o 
   8  18   7     3264.30     3108.10     82.58 o 
   9  18   7     1776.42     1692.66    111.19 o 
  10  18   7     4102.05     4033.22    119.82 o 
  11  18   7      281.89      312.87     49.80 o 
  12  18   7       71.18       77.02     43.43 o 
   1  19   7      323.78      296.56     32.62 o 
   2  19   7     1398.64     1328.32     67.80 o 
   3  19   7     1138.77     1035.52     46.34 o 
   4  19   7     2038.71     1977.90     69.24 o 
   5  19   7      757.84      837.84     45.13 o 
   6  19   7      934.25      869.21     51.99 o 
   7  19   7      472.48      374.03     39.80 o 
   8  19   7      843.97      761.26     55.88 o 
   9  19   7      861.89      911.31     67.85 o 
  10  19   7     3398.50     3514.27    113.95 o 
  11  19   7     1599.69     1484.88     75.08 o 
   0  20   7     4140.16     4312.59    181.53 o 
   1  20   7     1568.35     1614.99     58.43 o 
   2  20   7     1920.11     1924.12     61.53 o 
   3  20   7      801.44      802.38     50.60 o 
   4  20   7      263.65      301.20     40.89 o 
   5  20   7       93.32       45.50     32.08 o 
   6  20   7      869.82      887.09     51.44 o 
   7  20   7      304.30      331.53     40.83 o 
   8  20   7     2674.34     2775.81     97.54 o 
   9  20   7      720.08      801.49     59.71 o 
   1  21   7      173.01       92.22     33.00 o 
   2  21   7      871.17      970.90     49.84 o 
   3  21   7      832.95      885.89     54.48 o 
   4  21   7      432.84      373.73     45.28 o 
   5  21   7       94.71       41.54     38.59 o 
   6  21   7        6.66        0.00     33.20 o 
   7  21   7        7.15        0.00     37.47 o 
   8  21   7      487.24      478.23     53.70 o 
   0  22   7      765.92      822.72    133.69 o 
   1  22   7      528.57      556.60     44.52 o 
   2  22   7      221.16      181.84     38.35 o 
   3  22   7       41.81       19.37     37.07 o 
   4  22   7       40.64        5.27     37.28 o 
   5  22   7      218.07      133.80     44.77 o 
   0   0   8     2627.19     2151.44    155.22 o 
   1   0   8     6419.45     6016.54    304.71 o 
   2   0   8      948.12      944.16    115.78 o 
   3   0   8   103490.82   101901.77   1815.96 o 
   4   0   8    22826.67    21225.21    490.78 o 
   5   0   8    65735.27    66712.04   1198.42 o 
   6   0   8    11923.32    10708.41    236.05 o 
   7   0   8    20486.89    20951.30    412.29 o 
   8   0   8     1611.55     1620.63     68.77 o 
   9   0   8     1592.41     1804.60     76.39 o 
  10   0   8      396.21      434.89     37.06 o 
  11   0   8       48.86      127.67     40.28 o 
  12   0   8     2204.07     2188.44    143.36 o 
  13   0   8      848.58      790.84    118.48 o 
  14   0   8       18.92      113.60     50.71 o 
  15   0   8     1843.01     1990.57    122.35 o 
  16   0   8      121.63      115.24     63.21 o 
  17   0   8     2472.19     2607.81    146.47 o 
  18   0   8      350.38      455.46     82.72 o 
  19   0   8     1473.19     1522.61    135.34 o 
  20   0   8        2.64       28.37     72.75 o 
   1   1   8     2566.99     2445.93     74.91 o 
   2   1   8     1437.02     1066.55     49.37 o 
   3   1   8     7498.34     7012.38    169.32 o 
   4   1   8     5465.23     5692.26    132.55 o 
   5   1   8    30837.30    30888.39    439.77 o 
   6   1   8     3338.09     3365.71     81.61 o 
   7   1   8    36913.28    37626.02    532.36 o 
   8   1   8      862.32      833.33     48.12 o 
   9   1   8     8956.95     9077.24    139.04 o 
  10   1   8      309.52      309.88     31.44 o 
  11   1   8      320.69      429.26     32.86 o 
  12   1   8       12.91        0.00     21.96 o 
  13   1   8     7000.81     6868.42    165.97 o 
  14   1   8      222.66      222.83     40.05 o 
  15   1   8    16254.77    16508.93    308.82 o 
  16   1   8     2081.10     2100.08    154.55 o 
  17   1   8     8077.84     8320.15    200.52 o 
  18   1   8      793.14      603.18     62.49 o 
  19   1   8      910.50      907.78     82.57 o 
  20   1   8      101.69      128.36     59.23 o 
   0   2   8     2130.23     2204.23    123.25 o 
   1   2   8    13643.33    15213.52    257.84 o 
   2   2   8     5114.38     4829.12    114.08 o 
   3   2   8    33099.05    31148.22    597.31 o 
   4   2   8     2156.54     1859.08     62.77 o 
   5   2   8    48828.95    49831.93    683.57 o 
   6   2   8     8740.36     8368.63    139.76 o 
   7   2   8    30321.65    29123.68    415.30 o 
   8   2   8     6075.12     6124.91    107.14 o 
   9   2   8     6892.60     6505.30    127.68 o 
  10   2   8       13.04        0.00     20.02 o 
  11   2   8     2738.70     2614.64     70.58 o 
  12   2   8       15.67        0.00     28.43 o 
  13   2   8      239.02      320.78     41.59 o 
  14   2   8      255.67      224.80     42.58 o 
  15   2   8      890.90      765.33     64.36 o 
  16   2   8       53.61        0.00     39.39 o 
  17   2   8     1406.55     1278.66     81.57 o 
  18   2   8      108.44      163.86     48.44 o 
  19   2   8      439.63      527.72     66.27 o 
  20   2   8       52.33       42.32     74.37 o 
   1   3   8     1151.81     1284.91     91.11 o 
   2   3   8      161.69      123.47     32.50 o 
   3   3   8      293.62      272.53     30.89 o 
   4   3   8     5377.68     5251.04    120.15 o 
   5   3   8    12864.83    12956.56    200.13 o 
   6   3   8     1178.24     1122.77     39.16 o 
   7   3   8    23530.67    23187.83    337.17 o 
   8   3   8      693.95      599.10     26.00 o 
   9   3   8     2797.46     2800.36     68.50 o 
  10   3   8       57.19       42.17     22.91 o 
  11   3   8      663.18      648.09     34.59 o 
  12   3   8      415.05      392.37     42.98 o 
  13   3   8      945.98     1031.70     52.37 o 
  14   3   8      217.57      190.86     36.18 o 
  15   3   8     6604.45     6810.81    152.34 o 
  16   3   8      967.27      964.91     82.63 o 
  17   3   8     4340.39     4871.41    174.13 o 
  18   3   8      731.22      827.11     77.53 o 
  19   3   8      826.68      926.53    139.82 o 
   0   4   8     5927.36     5858.26    271.00 o 
   1   4   8     2484.68     2831.87    129.10 o 
   2   4   8      100.93       52.26     25.91 o 
   3   4   8     1132.23     1324.70     76.12 o 
   4   4   8     4451.02     4556.01    102.78 o 
   5   4   8    16524.25    16761.60    304.58 o 
   6   4   8      825.35      913.65     35.53 o 
   7   4   8     3374.79     3547.35     84.33 o 
   8   4   8      432.75      391.00     33.07 o 
   9   4   8        8.26       10.95     19.82 o 
  10   4   8      290.18      326.82     38.41 o 
  11   4   8       13.91        0.00     23.61 o 
  12   4   8      201.72      170.90     26.82 o 
  13   4   8      313.53      313.55     37.03 o 
  14   4   8      302.45      283.09     38.83 o 
  15   4   8       16.57       45.06     34.47 o 
  16   4   8      119.60       73.02     38.30 o 
  17   4   8      154.67      177.69     85.02 o 
  18   4   8       68.17       76.46     70.89 o 
  19   4   8       10.90       40.85     54.67 o 
   1   5   8     1013.29     1050.74    119.61 o 
   2   5   8        4.88        0.00     21.46 o 
   3   5   8     1739.65     1484.00     63.11 o 
   4   5   8      393.79      424.69     45.09 o 
   5   5   8      537.81      522.22     30.48 o 
   6   5   8       10.41        0.00     14.79 o 
   7   5   8     3127.71     3029.72     77.80 o 
   8   5   8     7723.01     8256.15    150.33 o 
   9   5   8     9418.76     9226.56    165.07 o 
  10   5   8     2121.01     2097.24     65.39 o 
  11   5   8     6594.68     6873.72    119.03 o 
  12   5   8     1146.07     1159.32     45.84 o 
  13   5   8     4090.81     4278.48     92.99 o 
  14   5   8      817.05      798.13     61.31 o 
  15   5   8      396.31      408.72     59.77 o 
  16   5   8        0.87       15.52     36.34 o 
  17   5   8       39.60        7.57     40.94 o 
  18   5   8        7.87        0.00     49.12 o 
  19   5   8      307.60      366.76     71.24 o 
   0   6   8     7187.32     6931.12    308.53 o 
   1   6   8    57585.65    58480.18   1242.59 o 
   2   6   8    12697.98    12432.41    315.84 o 
   3   6   8    48039.42    49785.86    832.85 o 
   4   6   8     9296.28     8981.50    164.22 o 
   5   6   8    33459.16    34676.15    452.51 o 
   6   6   8     3143.18     3228.57     62.98 o 
   7   6   8    19884.59    20461.92    297.91 o 
   8   6   8       68.70       23.84     19.15 o 
   9   6   8     7527.95     7738.58    121.71 o 
  10   6   8      136.40       90.28     20.96 o 
  11   6   8     7305.03     7108.90    128.36 o 
  12   6   8      685.91      753.13     43.53 o 
  13   6   8     2624.04     2606.15     87.23 o 
  14   6   8      129.83      109.01     31.67 o 
  15   6   8      152.58       59.80     38.78 o 
  16   6   8       44.41       64.99     51.94 o 
  17   6   8       14.83        0.73     39.61 o 
  18   6   8        7.36        5.60     51.75 o 
  19   6   8      207.25      152.12     53.16 o 
   1   7   8      465.45      677.35     59.27 o 
   2   7   8     1195.79     1181.37     43.29 o 
   3   7   8     4727.82     4958.39    126.43 o 
   4   7   8     1732.94     1750.78     47.02 o 
   5   7   8    10337.36    10543.75    147.51 o 
   6   7   8    10233.31    10419.79    157.08 o 
   7   7   8    15085.87    14135.95    176.43 o 
   8   7   8     1610.66     1556.95     44.40 o 
   9   7   8    17885.15    17462.14    236.95 o 
  10   7   8     2360.54     2140.08     68.16 o 
  11   7   8    12843.42    12901.15    215.35 o 
  12   7   8     8021.90     8338.24    168.15 o 
  13   7   8    14499.27    14218.70    301.70 o 
  14   7   8     2811.06     2663.53     90.45 o 
  15   7   8     7233.56     7523.12    165.04 o 
  16   7   8      154.14       95.60     42.77 o 
  17   7   8     2889.42     3173.26    119.49 o 
  18   7   8      444.84      545.34     63.33 o 
  19   7   8     1835.38     2191.48    107.14 o 
   0   8   8    10020.75     9873.06    244.00 o 
   1   8   8    48964.86    50504.34    675.30 o 
   2   8   8     8420.68     8302.73    136.19 o 
   3   8   8    61841.65    63272.22    783.62 o 
   4   8   8    11258.60    10926.70    205.89 o 
   5   8   8    29165.07    29860.07    414.42 o 
   6   8   8      724.67      647.81     28.68 o 
   7   8   8    11833.28    12295.01    150.21 o 
   8   8   8       10.60        5.96     16.12 o 
   9   8   8     6201.09     6441.33    107.62 o 
  10   8   8      844.24      909.85     38.35 o 
  11   8   8     2130.23     2290.85     66.06 o 
  12   8   8        2.22        0.00     31.02 o 
  13   8   8      729.71      709.15     51.71 o 
  14   8   8       57.51       85.43     35.29 o 
  15   8   8        0.43      112.68     41.44 o 
  16   8   8        1.46        0.00     32.25 o 
  17   8   8       98.59        0.00     51.97 o 
  18   8   8       52.44       44.63     47.52 o 
   1   9   8      784.07      842.25     56.59 o 
   2   9   8       98.69       79.07     28.01 o 
   3   9   8      225.91      194.87     18.54 o 
   4   9   8      288.06      247.83     21.82 o 
   5   9   8     9358.65     9049.84    119.95 o 
   6   9   8     2306.15     2406.73     54.01 o 
   7   9   8     6445.61     6615.23    102.06 o 
   8   9   8     2472.66     2560.36     69.30 o 
   9   9   8     4223.68     4464.73     86.46 o 
  10   9   8     2939.90     2858.31     67.65 o 
  11   9   8     3372.56     3533.42    107.13 o 
  12   9   8     1352.96     1148.67     58.23 o 
  13   9   8     4927.09     5205.05    121.48 o 
  14   9   8     1008.36     1026.70     59.34 o 
  15   9   8     3546.90     3550.90    130.79 o 
  16   9   8      646.33      673.05     94.34 o 
  17   9   8     1469.62     1531.07     67.99 o 
  18   9   8      131.06       57.31     42.12 o 
   0  10   8     2120.47     2043.42     61.93 o 
   1  10   8     2784.90     2991.02     65.32 o 
   2  10   8      153.75      197.14     20.27 o 
   3  10   8     8923.51     9082.89    128.99 o 
   4  10   8      140.61      132.28     16.95 o 
   5  10   8     7843.63     7854.69    106.40 o 
   6  10   8     1731.62     1774.53     44.17 o 
   7  10   8      464.26      457.91     39.24 o 
   8  10   8       63.78       57.40     19.56 o 
   9  10   8      605.84      582.62     42.60 o 
  10  10   8     2354.33     2506.34     98.67 o 
  11  10   8       24.32        7.47     36.55 o 
  12  10   8        4.38        0.00     28.07 o 
  13  10   8      317.90      309.22     41.65 o 
  14  10   8      268.82      296.55     43.04 o 
  15  10   8       33.58        0.00     33.96 o 
  16  10   8      156.96      184.32     43.01 o 
  17  10   8      869.17      871.91     62.48 o 
  18  10   8      387.27      521.40     78.85 o 
   1  11   8      520.52      452.57     22.63 o 
   2  11   8       23.52        4.13     14.25 o 
   3  11   8      948.38      867.07     28.96 o 
   4  11   8        3.40        0.00     14.71 o 
   5  11   8      612.92      561.88     28.13 o 
   6  11   8      188.68      188.45     19.88 o 
   7  11   8     4507.89     4582.01     78.31 o 
   8  11   8     3336.70     3229.47     59.64 o 
   9  11   8      263.34      269.12     28.49 o 
  10  11   8      181.93      155.68     29.78 o 
  11  11   8       78.92      115.83     31.67 o 
  12  11   8       45.93       34.52     31.83 o 
  13  11   8       64.28       46.50     35.36 o 
  14  11   8      330.32      308.52     44.12 o 
  15  11   8      623.91      622.51     53.40 o 
  16  11   8       59.42       17.46     38.98 o 
  17  11   8      243.62      164.87     51.77 o 
   0  12   8     2376.64     2554.84     74.67 o 
   1  12   8      116.08      178.45     19.75 o 
   2  12   8       18.23       21.90     14.50 o 
   3  12   8       33.69       63.70     17.19 o 
   4  12   8      562.22      588.56     27.73 o 
   5  12   8     2112.04     2338.28     66.14 o 
   6  12   8        0.22        0.00     16.88 o 
   7  12   8      169.12      159.76     21.50 o 
   8  12   8     1003.56     1035.11     58.94 o 
   9  12   8      163.49       94.20     25.62 o 
  10  12   8       14.28        0.00     22.88 o 
  11  12   8      251.78      204.76     32.20 o 
  12  12   8       52.45       15.37     58.03 o 
  13  12   8      793.48      687.99     56.64 o 
  14  12   8      116.09       98.65     39.60 o 
  15  12   8      178.42      111.23     40.82 o 
  16  12   8        0.04        0.00     36.38 o 
  17  12   8       67.11       54.88     43.19 o 
   1  13   8      786.14      833.14     38.48 o 
   2  13   8     3401.96     3375.02     54.51 o 
   3  13   8     3104.62     3225.78     53.80 o 
   4  13   8       47.21       24.76     17.57 o 
   5  13   8      175.26      234.55     24.35 o 
   6  13   8     1929.16     1823.40     50.84 o 
   7  13   8        6.31        0.40     19.79 o 
   8  13   8      589.31      656.83     49.12 o 
   9  13   8     1783.89     1740.13     86.31 o 
  10  13   8      406.15      560.79     45.43 o 
  11  13   8     2630.33     2633.13     83.75 o 
  12  13   8      150.25      284.17     43.97 o 
  13  13   8     1000.74      991.63     62.04 o 
  14  13   8       71.86       32.08     37.80 o 
  15  13   8      105.70       59.81     44.66 o 
  16  13   8      146.81       65.21     43.95 o 
   0  14   8     5185.55     5498.34    159.40 o 
   1  14   8    16897.61    17251.64    214.89 o 
   2  14   8     1644.01     1602.05     50.79 o 
   3  14   8     2175.76     2437.09     57.49 o 
   4  14   8        8.50       25.84     19.15 o 
   5  14   8      103.29      133.26     23.39 o 
   6  14   8     1261.12     1307.99     47.80 o 
   7  14   8     2799.25     2951.50     69.55 o 
   8  14   8     1142.28     1108.34     40.74 o 
   9  14   8     2225.83     2341.70     62.25 o 
  10  14   8       71.06       43.85     29.14 o 
  11  14   8      549.59      579.06     47.23 o 
  12  14   8      257.18      181.29     45.77 o 
  13  14   8      200.28      157.87     47.04 o 
  14  14   8       11.18        0.00     41.93 o 
  15  14   8      388.77      260.55     54.17 o 
   1  15   8     1186.98     1180.21     40.96 o 
   2  15   8      410.33      531.32     30.60 o 
   3  15   8     6091.75     6182.37     84.79 o 
   4  15   8       68.30       33.89     22.26 o 
   5  15   8     2960.91     2935.02     75.39 o 
   6  15   8      574.02      578.18     39.22 o 
   7  15   8     2604.11     2575.55     80.72 o 
   8  15   8      131.61      124.47     33.80 o 
   9  15   8     5527.46     5778.61    108.17 o 
  10  15   8      275.84      203.42     32.63 o 
  11  15   8     8207.57     8122.98    173.36 o 
  12  15   8     2564.22     2755.14    107.84 o 
  13  15   8     5115.04     4926.15    172.90 o 
  14  15   8      730.71      707.90     75.90 o 
  15  15   8     1089.97     1134.91    181.80 o 
   0  16   8      963.54     1266.12     87.60 o 
   1  16   8    25378.86    26611.53    346.59 o 
   2  16   8     3514.59     3527.81     71.20 o 
   3  16   8    14723.02    15395.68    188.23 o 
   4  16   8     5049.27     4959.83    121.69 o 
   5  16   8     7529.10     7695.57    129.72 o 
   6  16   8      432.68      474.20     34.00 o 
   7  16   8     6613.84     6566.43    124.38 o 
   8  16   8      163.32      128.61     27.45 o 
   9  16   8     4649.68     4707.80     97.02 o 
  10  16   8     2000.69     1984.13     66.53 o 
  11  16   8     1871.18     1869.21     66.90 o 
  12  16   8       62.93       87.86     35.66 o 
  13  16   8      187.58      258.20     71.64 o 
  14  16   8      183.51      190.34     69.29 o 
   1  17   8      202.13      252.56     34.71 o 
   2  17   8      113.35      125.32     27.16 o 
   3  17   8     1394.37     1438.61     67.74 o 
   4  17   8        9.99       17.31     23.72 o 
   5  17   8     1260.40     1211.63     52.59 o 
   6  17   8       61.05        2.46     26.02 o 
   7  17   8      803.51      741.21     42.37 o 
   8  17   8       78.54       78.18     29.45 o 
   9  17   8     3343.65     3299.13     94.91 o 
  10  17   8     1875.97     1788.05     68.25 o 
  11  17   8     7350.84     7468.06    156.87 o 
  12  17   8     1418.76     1617.38     74.63 o 
  13  17   8     3515.04     3624.87     96.79 o 
   0  18   8     2364.68     2519.22     94.23 o 
   1  18   8     5278.37     5529.73    112.44 o 
   2  18   8      100.76       79.51     27.00 o 
   3  18   8     1301.03     1148.18     55.01 o 
   4  18   8      193.48      178.34     35.86 o 
   5  18   8       83.01       84.93     29.53 o 
   6  18   8      130.51      126.76     31.24 o 
   7  18   8       33.80        4.64     29.05 o 
   8  18   8      383.06      474.01     40.10 o 
   9  18   8      669.56      741.02     52.54 o 
  10  18   8       92.05      115.88     36.12 o 
  11  18   8      302.35      309.25     42.85 o 
  12  18   8       38.54        9.34     34.56 o 
   1  19   8       30.59        0.00     26.91 o 
   2  19   8      127.19      197.67     33.61 o 
   3  19   8       83.01       84.12     32.80 o 
   4  19   8      813.26      847.41     53.05 o 
   5  19   8      208.31      192.70     36.21 o 
   6  19   8      482.60      408.72     65.95 o 
   7  19   8       31.10       19.57     31.06 o 
   8  19   8      708.41      645.11     50.78 o 
   9  19   8      119.15      162.67     43.90 o 
  10  19   8      250.66      241.29     47.09 o 
   0  20   8        1.00        0.00     40.05 o 
   1  20   8      282.91      290.92     34.27 o 
   2  20   8      102.09      111.78     32.20 o 
   3  20   8     1171.11     1313.14     64.41 o 
   4  20   8      385.02      376.91     63.49 o 
   5  20   8     1614.60     1585.68     98.34 o 
   6  20   8      294.07      300.27     39.00 o 
   7  20   8     1955.39     2046.97     71.20 o 
   8  20   8      583.42      622.93     53.13 o 
   9  20   8      393.79      312.20     48.61 o 
   1  21   8        7.32        0.00     32.37 o 
   2  21   8      849.39      805.12     47.33 o 
   3  21   8      522.59      581.41     57.99 o 
   4  21   8      231.13      181.20     41.19 o 
   5  21   8      933.82     1042.74     60.73 o 
   6  21   8        3.73       15.20     44.12 o 
   7  21   8      572.85      528.99     46.34 o 
   0  22   8      479.80      528.34     93.20 o 
   1  22   8      440.89      473.20     55.02 o 
   2  22   8       53.21        8.16     37.64 o 
   3  22   8      723.99      649.76     66.29 o 
   4  22   8        3.86        0.00     38.22 o 
   1   1   9     1142.75     1125.97     81.30 o 
   2   1   9      899.31      888.94     66.02 o 
   3   1   9     2731.28     3216.46     94.43 o 
   4   1   9       31.31       42.12     22.01 o 
   5   1   9     1421.24     1379.08     43.57 o 
   6   1   9     1342.70     1268.39     55.65 o 
   7   1   9        5.39        0.00     13.25 o 
   8   1   9       85.29       32.89     14.87 o 
   9   1   9      991.98     1008.07     39.28 o 
  10   1   9       24.98       26.37     13.51 o 
  11   1   9       12.25        7.26     14.77 o 
  12   1   9      205.58      194.66     20.32 o 
  13   1   9        3.24        0.00     30.11 o 
  14   1   9        0.08        0.00     31.01 o 
  15   1   9     1621.25     1674.03     80.94 o 
  16   1   9      366.47      313.87     86.72 o 
  17   1   9      436.51      480.92     60.01 o 
  18   1   9        4.96        0.00     47.79 o 
  19   1   9       96.11       61.17     48.96 o 
   0   2   9      113.93      116.78     35.69 o 
   1   2   9    40973.99    44971.01    683.00 o 
   2   2   9      933.64      841.54     89.09 o 
   3   2   9     1229.70     1480.83     71.17 o 
   4   2   9      198.67      164.24     37.19 o 
   5   2   9     2781.69     2489.43     64.84 o 
   6   2   9     1157.46     1139.33     41.46 o 
   7   2   9     8259.00     7805.64    133.23 o 
   8   2   9      655.70      604.80     32.61 o 
   9   2   9     1171.57     1135.48     34.46 o 
  10   2   9      328.54      353.37     31.22 o 
  11   2   9     3342.07     3473.12     70.37 o 
  12   2   9      374.83      401.46     34.16 o 
  13   2   9      162.25       98.10     35.48 o 
  14   2   9      789.82      803.10     62.69 o 
  15   2   9      177.69      146.56     45.55 o 
  16   2   9      140.44      139.09     77.19 o 
  17   2   9     1495.00     1636.75     87.06 o 
  18   2   9        8.26        0.00     42.99 o 
  19   2   9      604.07      673.10     72.73 o 
   1   3   9        4.70        0.00     22.16 o 
   2   3   9        3.97        0.00     20.97 o 
   3   3   9      553.25      545.73     41.13 o 
   4   3   9      133.53       82.90     25.75 o 
   5   3   9    13464.86    13238.28    203.61 o 
   6   3   9       89.79       44.32     15.14 o 
   7   3   9    18726.48    18316.20    235.49 o 
   8   3   9      341.33      395.63     22.46 o 
   9   3   9     3739.08     3528.63     63.91 o 
  10   3   9      259.06      297.27     22.21 o 
  11   3   9     2956.10     2678.23     66.69 o 
  12   3   9       34.40       44.25     22.78 o 
  13   3   9     2977.37     2918.05     82.68 o 
  14   3   9      103.96       59.85     38.85 o 
  15   3   9     4794.20     4792.58    141.61 o 
  16   3   9      330.67      343.06     58.70 o 
  17   3   9     3591.93     3823.31    158.39 o 
  18   3   9      114.31      149.76     59.96 o 
  19   3   9      997.43      856.73     86.67 o 
   0   4   9     1058.84     1246.22    114.82 o 
   1   4   9    36154.55    37527.98    708.00 o 
   2   4   9      426.41      325.49     41.50 o 
   3   4   9    57275.75    60245.81    908.37 o 
   4   4   9     6186.22     6566.53    173.54 o 
   5   4   9    51891.34    54023.47    636.13 o 
   6   4   9     1000.13      915.64     28.55 o 
   7   4   9     6858.91     6756.31    129.19 o 
   8   4   9      218.48      205.41     18.34 o 
   9   4   9     6772.10     6552.92     98.86 o 
  10   4   9     4282.76     4234.98     73.01 o 
  11   4   9     6484.58     6402.84     93.84 o 
  12   4   9     1537.20     1684.59     54.24 o 
  13   4   9      765.68      650.61     44.86 o 
  14   4   9      210.97      182.93     35.21 o 
  15   4   9       12.70        5.13     40.30 o 
  16   4   9       68.82       30.62     40.16 o 
  17   4   9      346.56      312.90     62.00 o 
  18   4   9      244.27      263.92     63.94 o 
  19   4   9      479.20      616.78     83.53 o 
   1   5   9      675.78      603.46     67.23 o 
   2   5   9       22.00        0.00     26.40 o 
   3   5   9      213.16      131.35     27.89 o 
   4   5   9      659.79      684.34     29.57 o 
   5   5   9    42358.29    43118.71    518.90 o 
   6   5   9      201.37      191.84     23.04 o 
   7   5   9    23597.22    23813.49    316.27 o 
   8   5   9       19.86       71.47     20.96 o 
   9   5   9     1575.56     1639.21     47.30 o 
  10   5   9       22.29       30.46     17.98 o 
  11   5   9     5006.36     4962.19     87.59 o 
  12   5   9       10.82       13.44     22.93 o 
  13   5   9     9800.78    10115.50    169.77 o 
  14   5   9      542.35      605.75     42.90 o 
  15   5   9     9400.98     9328.88    357.37 o 
  16   5   9      261.55      271.69     56.05 o 
  17   5   9     6538.56     6741.98    222.24 o 
  18   5   9      123.37      162.46     59.92 o 
  19   5   9     2855.07     3427.70    290.40 o 
   0   6   9     1042.90     1057.91    120.87 o 
   1   6   9     8628.33     7891.83    222.93 o 
   2   6   9      143.27      127.75     25.71 o 
   3   6   9    15415.13    15752.91    228.39 o 
   4   6   9      681.95      704.41     28.17 o 
   5   6   9    20192.29    19495.28    251.78 o 
   6   6   9     2426.51     2528.65     77.42 o 
   7   6   9     9005.21     8241.66    138.04 o 
   8   6   9      990.34      972.36     46.47 o 
   9   6   9     1178.69     1304.88     42.44 o 
  10   6   9        1.78        0.00     18.64 o 
  11   6   9      101.36       86.64     24.81 o 
  12   6   9      281.53      340.88     33.34 o 
  13   6   9       61.62       21.12     28.15 o 
  14   6   9      252.85      234.13     35.56 o 
  15   6   9        3.88       67.63     32.21 o 
  16   6   9        7.69       64.12     38.80 o 
  17   6   9      428.48      363.98     84.09 o 
  18   6   9       23.19       49.05     56.51 o 
  19   6   9      357.93      307.05     71.77 o 
   1   7   9      391.93      342.11     32.62 o 
   2   7   9      288.00      285.18     25.73 o 
   3   7   9      333.22      272.56     28.72 o 
   4   7   9      407.67      396.17     23.82 o 
   5   7   9       57.05       50.89     19.34 o 
   6   7   9      730.36      774.73     31.12 o 
   7   7   9     1889.32     1891.70     45.92 o 
   8   7   9     1236.47     1359.94     39.26 o 
   9   7   9     1266.21     1338.74     43.44 o 
  10   7   9       81.69       82.91     22.97 o 
  11   7   9     2511.19     2454.71     79.07 o 
  12   7   9      174.25      179.93     35.80 o 
  13   7   9        0.98        8.29     31.43 o 
  14   7   9       69.87      102.81     32.02 o 
  15   7   9     5493.24     5797.11    131.42 o 
  16   7   9      220.48      326.28     48.26 o 
  17   7   9     2331.86     2417.20    155.45 o 
  18   7   9        0.52       23.41     56.85 o 
   0   8   9      177.63      194.02     26.63 o 
   1   8   9    10992.40    10851.95    157.73 o 
   2   8   9       61.96       56.60     17.57 o 
   3   8   9     6384.44     6251.15     97.58 o 
   4   8   9       41.55       17.94     17.84 o 
   5   8   9      127.40      264.71     21.53 o 
   6   8   9       86.53       47.65     16.89 o 
   7   8   9      578.53      519.49     26.83 o 
   8   8   9      522.38      492.16     36.94 o 
   9   8   9     5091.41     4847.10    127.29 o 
  10   8   9       68.55       91.76     23.36 o 
  11   8   9     4317.19     4417.99     99.12 o 
  12   8   9       15.36        4.77     30.55 o 
  13   8   9      217.19      282.31     41.84 o 
  14   8   9       74.26       14.73     38.26 o 
  15   8   9      327.89      380.41     52.35 o 
  16   8   9       56.86       25.93     35.35 o 
  17   8   9     1061.59     1163.36     65.25 o 
  18   8   9      166.08       95.69     81.80 o 
   1   9   9      928.47     1019.19     35.55 o 
   2   9   9     1537.01     1564.02     46.32 o 
   3   9   9       90.22       69.91     17.89 o 
   4   9   9        1.87        0.72     14.60 o 
   5   9   9      612.81      584.04     31.73 o 
   6   9   9     1336.66     1461.81     41.55 o 
   7   9   9      308.76      306.83     24.33 o 
   8   9   9       33.72       12.89     17.74 o 
   9   9   9    10443.72    10113.80    154.23 o 
  10   9   9      198.16      196.43     27.58 o 
  11   9   9    20033.13    19999.50    332.54 o 
  12   9   9      189.90      191.30     37.51 o 
  13   9   9     2849.74     2959.34     96.92 o 
  14   9   9       73.95       65.45     34.30 o 
  15   9   9       71.22       92.13     37.71 o 
  16   9   9       36.63       51.63     33.27 o 
  17   9   9       34.38        0.00     35.66 o 
  18   9   9       64.94       76.18     37.66 o 
   0  10   9      424.96      312.65     49.14 o 
   1  10   9    26575.31    27031.95    329.93 o 
   2  10   9        6.56        3.58     16.42 o 
   3  10   9      273.29      283.34     34.01 o 
   4  10   9      219.18      180.41     18.25 o 
   5  10   9      182.52      147.61     18.80 o 
   6  10   9      175.92      144.25     20.71 o 
   7  10   9     1209.48     1203.03     58.89 o 
   8  10   9     1912.80     1930.16     50.47 o 
   9  10   9      519.23      598.79     34.38 o 
  10  10   9      150.17      162.42     29.86 o 
  11  10   9      662.45      725.11     40.35 o 
  12  10   9       18.62        1.32     30.66 o 
  13  10   9      116.88      110.23     34.43 o 
  14  10   9       57.26       38.25     35.31 o 
  15  10   9      436.38      341.58     47.68 o 
  16  10   9      124.29       72.46     41.12 o 
  17  10   9        6.07        0.00     32.79 o 
   1  11   9     1417.10     1436.74     38.01 o 
   2  11   9      101.95       64.43     17.12 o 
   3  11   9      130.68      112.60     17.08 o 
   4  11   9      157.77      137.01     18.27 o 
   5  11   9     2306.89     2688.23     54.16 o 
   6  11   9        0.85       13.76     17.93 o 
   7  11   9      712.70      906.88     42.47 o 
   8  11   9      787.14      782.40     57.82 o 
   9  11   9    18465.74    18197.30    248.97 o 
  10  11   9       43.39       98.36     26.34 o 
  11  11   9    17169.69    17143.75    250.67 o 
  12  11   9        3.17       47.78     29.14 o 
  13  11   9     4215.57     4324.56    118.87 o 
  14  11   9       48.23        0.00     34.14 o 
  15  11   9      612.25      656.49     55.32 o 
  16  11   9        4.06       31.14     38.85 o 
  17  11   9       12.45        0.00     39.15 o 
   0  12   9      379.67      403.78     34.57 o 
   1  12   9    12715.77    12675.03    162.37 o 
   2  12   9      135.79      136.04     16.71 o 
   3  12   9     2246.49     1990.59     46.83 o 
   4  12   9     1262.05     1309.55     37.77 o 
   5  12   9       22.26       88.68     32.93 o 
   6  12   9        2.81       17.76     18.95 o 
   7  12   9       11.60        0.00     20.53 o 
   8  12   9      154.39      129.61     28.09 o 
   9  12   9      581.06      558.81     37.11 o 
  10  12   9     1253.50     1283.39     58.55 o 
  11  12   9      689.70      691.99     46.68 o 
  12  12   9        5.30        0.00     27.88 o 
  13  12   9        0.67       21.03     37.70 o 
  14  12   9       13.93        0.00     36.21 o 
  15  12   9       58.37        0.00     38.94 o 
  16  12   9      119.86       87.63     42.35 o 
   1  13   9      330.51      342.19     24.62 o 
   2  13   9      518.23      489.36     24.93 o 
   3  13   9      117.77      199.30     23.37 o 
   4  13   9      526.86      452.88     32.34 o 
   5  13   9      294.89      274.88     25.94 o 
   6  13   9        0.70       11.12     19.98 o 
   7  13   9     1724.26     1790.00     55.38 o 
   8  13   9      266.75      316.91     28.67 o 
   9  13   9     5290.20     5436.96    121.34 o 
  10  13   9        0.39       32.68     26.72 o 
  11  13   9    10648.38    11047.43    222.58 o 
  12  13   9        3.07        1.51     33.23 o 
  13  13   9     4341.34     4327.40    135.28 o 
  14  13   9        1.62        0.00     40.41 o 
  15  13   9      265.19      316.21     49.54 o 
  16  13   9       71.18       85.27     42.97 o 
   0  14   9     2157.13     2200.41     78.49 o 
   1  14   9    14598.82    14660.92    194.69 o 
   2  14   9      666.80      723.62     34.98 o 
   3  14   9    14322.71    14425.86    172.05 o 
   4  14   9       11.78        8.90     19.33 o 
   5  14   9     3156.91     3244.45     76.44 o 
   6  14   9      265.53      182.74     45.62 o 
   7  14   9      961.70      843.35     38.59 o 
   8  14   9     1048.65     1036.91     52.15 o 
   9  14   9     1990.35     2056.00     58.25 o 
  10  14   9      165.85      150.38     33.25 o 
  11  14   9      907.28     1039.51     64.55 o 
  12  14   9       57.65        0.00     35.57 o 
  13  14   9      184.37      115.35     45.82 o 
  14  14   9      188.78      156.17     50.84 o 
  15  14   9      470.32      466.77     60.92 o 
   1  15   9       39.18       33.20     26.73 o 
   2  15   9      590.94      602.29     38.16 o 
   3  15   9       21.13       14.83     23.93 o 
   4  15   9      196.23      201.85     26.68 o 
   5  15   9      310.17      237.47     34.20 o 
   6  15   9       57.96       61.26     26.43 o 
   7  15   9      109.96       61.16     26.81 o 
   8  15   9      135.90       90.20     30.22 o 
   9  15   9     1053.65     1051.66     46.16 o 
  10  15   9        7.41        0.00     26.37 o 
  11  15   9     1613.57     1771.48     73.58 o 
  12  15   9       67.24      100.39     45.76 o 
  13  15   9      687.92      673.73     72.26 o 
  14  15   9       76.88       39.11     46.88 o 
   0  16   9       12.98       40.42     34.96 o 
   1  16   9     2185.20     2326.73     98.85 o 
   2  16   9      224.04      205.87     27.53 o 
   3  16   9        1.85       15.96     26.17 o 
   4  16   9      117.08      128.28     28.20 o 
   5  16   9      548.39      559.40     36.35 o 
   6  16   9        2.84        0.00     24.01 o 
   7  16   9       30.27        0.00     24.17 o 
   8  16   9        0.82       12.20     25.70 o 
   9  16   9      489.58      477.17     49.90 o 
  10  16   9       10.49       42.58     30.29 o 
  11  16   9      269.09      289.29     43.29 o 
  12  16   9       11.73        0.00     32.73 o 
  13  16   9      654.66      706.23     78.96 o 
   1  17   9      136.83      103.64     31.44 o 
   2  17   9      215.35      254.69     30.88 o 
   3  17   9      993.86     1183.06     73.00 o 
   4  17   9      252.21      231.83     34.22 o 
   5  17   9     1606.49     1590.88     72.24 o 
   6  17   9      105.02       73.46     28.59 o 
   7  17   9      469.70      406.74     36.48 o 
   8  17   9      207.77      188.87     36.24 o 
   9  17   9      351.84      346.16     41.93 o 
  10  17   9       21.47       72.00     34.34 o 
  11  17   9     1890.59     1998.40     73.22 o 
  12  17   9       69.49       49.24     34.16 o 
   0  18   9      641.71      796.51     67.19 o 
   1  18   9     7013.85     7720.59    138.86 o 
   2  18   9       69.63       56.51     31.87 o 
   3  18   9     4931.06     5049.58    120.56 o 
   4  18   9        0.19        0.00     31.26 o 
   5  18   9     3809.98     3908.55     95.06 o 
   6  18   9      358.12      330.33     36.07 o 
   7  18   9     4298.21     4523.22     99.64 o 
   8  18   9      184.48      259.32     43.07 o 
   9  18   9     4528.38     4717.51    121.14 o 
  10  18   9       17.80       40.04     47.40 o 
  11  18   9      745.41      786.43     51.94 o 
   1  19   9     1121.59     1185.91     54.12 o 
   2  19   9       86.30      123.03     30.86 o 
   3  19   9     1926.97     2085.95     81.95 o 
   4  19   9       46.83       39.71     36.56 o 
   5  19   9      229.09      232.42     44.41 o 
   6  19   9        0.03        0.00     29.56 o 
   7  19   9      565.45      577.84     47.65 o 
   8  19   9       11.10       53.28     33.74 o 
   9  19   9     2701.98     2909.75     94.89 o 
  10  19   9        0.20       19.80     52.15 o 
   0  20   9       59.47        0.00     41.21 o 
   1  20   9     3822.22     3900.80     86.26 o 
   2  20   9      154.96       90.28     35.81 o 
   3  20   9      459.28      425.92     45.80 o 
   4  20   9      108.74      113.82     45.38 o 
   5  20   9      372.52      371.61     45.27 o 
   6  20   9        0.58        0.00     36.32 o 
   7  20   9     1732.80     1841.83     68.21 o 
   8  20   9       71.51      130.15     40.81 o 
   1  21   9      305.63      250.71     38.71 o 
   2  21   9       17.23        0.00     35.13 o 
   3  21   9      859.10      904.46     57.46 o 
   4  21   9       20.51        0.00     42.43 o 
   5  21   9      168.24      200.94     51.73 o 
   6  21   9        3.03        0.00     43.42 o 
   0  22   9      370.23      222.24     60.71 o 
   1  22   9      582.69      577.10     46.22 o 
   2  22   9       26.08        0.00     36.67 o 
   0   0  10    38550.85    40718.98   1531.20 o 
   1   0  10    32253.33    33322.88   1377.57 o 
   2   0  10    10212.04    10775.70    342.38 o 
   3   0  10     5499.69     6045.91    225.06 o 
   4   0  10       32.04        0.00     18.26 o 
   5   0  10    14190.17    13889.21    287.82 o 
   6   0  10    20483.91    18267.15    331.29 o 
   7   0  10    12395.24    11956.57    206.48 o 
   8   0  10      347.51      382.78     42.67 o 
   9   0  10     2203.57     1962.76     66.14 o 
  10   0  10     4230.68     4145.34    119.58 o 
  11   0  10     4266.66     4016.85    120.62 o 
  12   0  10     1715.89     1678.58    100.40 o 
  13   0  10      508.37      570.11     68.84 o 
  14   0  10     3958.43     4211.72    164.60 o 
  15   0  10     1941.10     2239.82    134.54 o 
  16   0  10       58.72        0.00     55.66 o 
  17   0  10     2376.98     2509.23    150.11 o 
  18   0  10      623.52      653.46    106.64 o 
  19   0  10      628.91      668.44     99.46 o 
   1   1  10     1539.55     1787.33     77.89 o 
   2   1  10     3313.39     3432.18     99.05 o 
   3   1  10     5750.42     5894.79    135.84 o 
   4   1  10       52.87       71.83     15.87 o 
   5   1  10     8695.88     8516.01    112.54 o 
   6   1  10       72.10       55.09     14.32 o 
   7   1  10     6633.78     6844.24    107.42 o 
   8   1  10     1961.31     1720.75     45.30 o 
   9   1  10      174.51      195.76     21.72 o 
  10   1  10     4054.18     3904.76     81.66 o 
  11   1  10     4174.22     4314.84     87.20 o 
  12   1  10     1974.80     2122.37     59.27 o 
  13   1  10      572.69      509.11     39.51 o 
  14   1  10     1085.32     1055.03     74.18 o 
  15   1  10     4536.36     4829.64    169.70 o 
  16   1  10     2651.17     2611.21    103.25 o 
  17   1  10     1751.31     1725.26     90.10 o 
  18   1  10      410.79      365.15     63.25 o 
  19   1  10       19.90        0.00     47.31 o 
   0   2  10      665.45      695.34     83.81 o 
   1   2  10     5326.21     5825.04    139.63 o 
   2   2  10     9089.96    10555.26    194.73 o 
   3   2  10    19717.36    22114.76    401.79 o 
   4   2  10    24947.04    25509.48    328.64 o 
   5   2  10    18589.62    18195.51    211.20 o 
   6   2  10     4651.83     4464.79     69.66 o 
   7   2  10     4158.87     4024.70     65.28 o 
   8   2  10      116.17      131.45     20.60 o 
   9   2  10      686.06      695.97     33.95 o 
  10   2  10     1172.51     1039.34     41.90 o 
  11   2  10      418.60      482.00     32.53 o 
  12   2  10     3014.41     3151.82     73.22 o 
  13   2  10      289.65      269.97     38.01 o 
  14   2  10      788.65      919.23     65.31 o 
  15   2  10     1725.34     1780.17     86.29 o 
  16   2  10       57.78       16.61     41.21 o 
  17   2  10      817.91      794.24     68.75 o 
  18   2  10       10.36       57.02     46.93 o 
  19   2  10      130.18      122.88     54.12 o 
   1   3  10     1749.76     1757.22     67.30 o 
   2   3  10     7942.72     8359.84    186.68 o 
   3   3  10      619.63      561.74     34.85 o 
   4   3  10     3718.12     3840.31     65.06 o 
   5   3  10    21888.87    21921.19    249.89 o 
   6   3  10    14707.26    14430.67    221.35 o 
   7   3  10     6241.97     6425.62     99.63 o 
   8   3  10      545.76      450.80     27.72 o 
   9   3  10     1051.68      905.20     42.07 o 
  10   3  10      269.99      287.07     27.92 o 
  11   3  10       39.01       17.63     26.40 o 
  12   3  10     1083.09     1140.71     45.70 o 
  13   3  10     1312.76     1189.80     75.38 o 
  14   3  10     1657.34     1539.05     65.54 o 
  15   3  10     1646.48     1685.77    131.67 o 
  16   3  10      395.38      390.48     57.19 o 
  17   3  10     1672.82     1838.60     92.67 o 
  18   3  10      929.42     1036.15     76.02 o 
  19   3  10      718.70      635.27     80.92 o 
   0   4  10      209.14      362.51     60.03 o 
   1   4  10     1023.33     1134.12     59.91 o 
   2   4  10       71.77       51.86     22.20 o 
   3   4  10       93.31       90.80     17.33 o 
   4   4  10     6791.05     6400.32    101.57 o 
   5   4  10     5074.46     4903.54     75.71 o 
   6   4  10     1830.93     1950.12     45.57 o 
   7   4  10     4113.97     4326.38     78.34 o 
   8   4  10      145.69      111.60     18.71 o 
   9   4  10      736.82      759.97     37.44 o 
  10   4  10       99.74       89.95     21.70 o 
  11   4  10       23.68        0.00     20.48 o 
  12   4  10      175.16      224.62     29.07 o 
  13   4  10      111.88       94.70     29.51 o 
  14   4  10       19.04        0.00     30.33 o 
  15   4  10      197.65       78.75     41.11 o 
  16   4  10       60.55       98.16     36.52 o 
  17   4  10       54.68       25.32     51.33 o 
  18   4  10       12.07        0.00     52.15 o 
  19   4  10       81.57      175.03     60.73 o 
   1   5  10      853.58      946.92     55.41 o 
   2   5  10     3450.79     3371.12     80.42 o 
   3   5  10        1.93        0.00     15.85 o 
   4   5  10     2288.26     1993.18     62.06 o 
   5   5  10     1329.20     1217.06     34.02 o 
   6   5  10      199.88      211.12     21.20 o 
   7   5  10       60.59       84.86     18.08 o 
   8   5  10     1787.97     1733.65     47.91 o 
   9   5  10      359.29      279.14     25.83 o 
  10   5  10        2.75        0.00     19.90 o 
  11   5  10     2879.74     2793.24     66.88 o 
  12   5  10     1027.90      809.02     51.30 o 
  13   5  10      610.57      531.13     43.98 o 
  14   5  10        0.79        0.00     28.76 o 
  15   5  10      345.51      337.19     51.79 o 
  16   5  10      375.14      384.51     49.86 o 
  17   5  10      118.38       52.72     52.02 o 
  18   5  10       13.56        0.00     51.94 o 
   0   6  10       12.23       12.07     27.15 o 
   1   6  10    10699.91    10060.94    200.75 o 
   2   6  10    14335.48    13583.93    205.97 o 
   3   6  10    25133.47    23724.95    284.06 o 
   4   6  10    20443.40    20615.37    262.04 o 
   5   6  10     2034.96     1910.30     44.93 o 
   6   6  10      993.47     1027.78     39.52 o 
   7   6  10      207.77      204.80     25.34 o 
   8   6  10      181.91       91.57     21.91 o 
   9   6  10     1665.16     1562.97     54.43 o 
  10   6  10     8576.19     8387.49    139.60 o 
  11   6  10     1396.49     1315.30     60.95 o 
  12   6  10     2272.83     2287.33     70.19 o 
  13   6  10        1.22       23.90     31.59 o 
  14   6  10       36.64       73.79     34.82 o 
  15   6  10        1.51        0.00     34.05 o 
  16   6  10      715.82      834.42     77.72 o 
  17   6  10        5.78       17.26     41.81 o 
  18   6  10     1074.42     1051.33     97.64 o 
   1   7  10      285.90      333.14     23.78 o 
   2   7  10     3287.29     3204.04     70.71 o 
   3   7  10       80.51       79.51     20.22 o 
   4   7  10       32.79        0.00     14.49 o 
   5   7  10      966.74     1077.50     34.31 o 
   6   7  10      380.50      388.36     27.90 o 
   7   7  10     1088.74     1046.10     38.26 o 
   8   7  10       15.27       17.60     16.86 o 
   9   7  10     4555.76     4513.57     90.59 o 
  10   7  10      987.29      832.36     72.51 o 
  11   7  10     6435.12     6304.20    117.96 o 
  12   7  10     1988.52     1990.36     64.83 o 
  13   7  10     3558.21     3439.01    152.54 o 
  14   7  10     1438.67     1421.37     71.73 o 
  15   7  10     1290.36     1397.67     74.81 o 
  16   7  10      321.19      321.06     50.37 o 
  17   7  10      513.27      493.35     58.90 o 
  18   7  10      745.15     1088.87    110.58 o 
   0   8  10     7491.43     6459.02    146.42 o 
   1   8  10     7191.14     7039.02    113.14 o 
   2   8  10     1156.84     1160.11     39.35 o 
   3   8  10      705.07      682.87     26.42 o 
   4   8  10      106.30       26.50     19.68 o 
   5   8  10      508.42      356.23     26.14 o 
   6   8  10     2984.48     2539.16     53.77 o 
   7   8  10     1079.36      874.39     47.56 o 
   8   8  10     2035.63     2104.26     48.33 o 
   9   8  10     1013.72     1035.36     36.60 o 
  10   8  10       79.12       19.38     23.11 o 
  11   8  10     1615.21     1579.59     51.55 o 
  12   8  10      513.24      542.33     40.31 o 
  13   8  10       17.42       49.38     34.00 o 
  14   8  10     1182.98     1184.42    103.37 o 
  15   8  10       61.98       61.19     38.93 o 
  16   8  10      283.64      254.70     49.48 o 
  17   8  10      755.94      896.63     77.32 o 
  18   8  10        3.69        1.26     45.43 o 
   1   9  10        0.29        0.00     16.40 o 
   2   9  10       59.51       35.76     18.30 o 
   3   9  10       43.45       86.86     17.17 o 
   4   9  10     1154.93     1128.07     35.37 o 
   5   9  10      209.83      256.43     22.54 o 
   6   9  10      839.76      955.24     33.97 o 
   7   9  10      594.83      556.14     35.75 o 
   8   9  10      947.01      837.32     34.37 o 
   9   9  10     1289.61     1225.65     47.88 o 
  10   9  10      226.49      193.76     27.90 o 
  11   9  10     1024.84      985.60     43.97 o 
  12   9  10      119.49       91.97     27.56 o 
  13   9  10     1855.89     1805.46     80.76 o 
  14   9  10     1021.44      907.13     54.18 o 
  15   9  10     1218.87     1177.59     66.95 o 
  16   9  10      820.53      825.09     60.98 o 
  17   9  10       23.16        0.00     39.27 o 
   0  10  10     1809.78     1875.09    118.68 o 
   1  10  10      855.69      725.19     27.76 o 
   2  10  10      192.58      126.06     21.68 o 
   3  10  10      109.19      107.71     18.69 o 
   4  10  10      109.37      103.22     17.40 o 
   5  10  10      197.94      197.22     20.17 o 
   6  10  10       11.93       23.71     19.55 o 
   7  10  10     1528.24     1700.47     43.14 o 
   8  10  10      724.44      722.76     34.17 o 
   9  10  10     1917.46     1865.38     52.83 o 
  10  10  10      191.32      151.29     47.59 o 
  11  10  10      465.91      439.10     50.16 o 
  12  10  10      287.01      300.97     32.93 o 
  13  10  10      178.25      199.47     33.71 o 
  14  10  10      134.93      132.27     39.50 o 
  15  10  10      479.66      525.16     72.30 o 
  16  10  10      121.40      116.68     50.55 o 
  17  10  10      726.68      905.83     66.03 o 
   1  11  10     3043.41     3049.86     58.70 o 
   2  11  10     8065.62     7793.65    122.01 o 
   3  11  10     2627.29     2842.70     64.11 o 
   4  11  10       47.94       32.61     16.66 o 
   5  11  10     1148.71     1167.05     45.87 o 
   6  11  10     3347.87     3409.16     71.70 o 
   7  11  10       36.53       22.26     21.04 o 
   8  11  10      241.97      202.75     34.49 o 
   9  11  10      993.83     1030.44     41.31 o 
  10  11  10      400.09      348.51     55.27 o 
  11  11  10        2.26       48.25     27.31 o 
  12  11  10      299.93      261.57     54.00 o 
  13  11  10       29.87       80.52     31.47 o 
  14  11  10      161.93      135.91     40.75 o 
  15  11  10        0.63       15.61     43.03 o 
  16  11  10       82.89       65.58     40.23 o 
   0  12  10      666.55      651.69     40.68 o 
   1  12  10       92.03       58.09     18.65 o 
   2  12  10      699.72      721.79     31.76 o 
   3  12  10     1012.44      895.94     42.18 o 
   4  12  10     4110.27     3985.38     70.73 o 
   5  12  10      205.95      206.10     22.51 o 
   6  12  10      126.17      147.17     23.38 o 
   7  12  10      510.30      454.92     33.71 o 
   8  12  10     1250.44     1335.14     51.44 o 
   9  12  10        0.07        0.00     22.32 o 
  10  12  10      170.66      150.11     31.56 o 
  11  12  10      110.19       83.97     31.49 o 
  12  12  10      164.12      113.33     32.48 o 
  13  12  10      274.51      301.59     41.55 o 
  14  12  10       77.67       31.63     43.09 o 
  15  12  10      232.34      136.01     48.82 o 
  16  12  10        6.25       25.00     80.07 o 
   1  13  10        3.56        0.00     18.14 o 
   2  13  10       12.68       10.76     18.89 o 
   3  13  10       88.16       53.10     19.47 o 
   4  13  10      118.97       91.38     20.72 o 
   5  13  10      121.10      108.91     23.85 o 
   6  13  10      815.70      899.18     37.81 o 
   7  13  10      600.12      553.96     42.13 o 
   8  13  10       75.79       13.39     22.01 o 
   9  13  10     1510.15     1533.46     89.20 o 
  10  13  10      311.83      212.94     33.61 o 
  11  13  10     1863.14     1867.34     64.85 o 
  12  13  10      109.76       89.81     33.25 o 
  13  13  10      414.11      336.66     46.23 o 
  14  13  10       47.91        0.00     42.86 o 
  15  13  10      183.90      138.36     49.47 o 
   0  14  10       52.89       31.85     29.13 o 
   1  14  10      532.05      495.17     30.21 o 
   2  14  10      468.17      475.98     31.36 o 
   3  14  10     1355.02     1302.74     45.85 o 
   4  14  10       13.22        0.00     19.22 o 
   5  14  10       94.63       53.00     24.07 o 
   6  14  10       12.24        0.00     22.22 o 
   7  14  10       32.77       26.64     23.91 o 
   8  14  10     1396.69     1428.52     56.92 o 
   9  14  10      614.27      577.14     34.69 o 
  10  14  10     1596.00     1705.44     84.82 o 
  11  14  10       83.66      101.63     37.37 o 
  12  14  10       46.46        0.00     34.42 o 
  13  14  10      897.49      842.55     56.42 o 
  14  14  10      280.13      119.41     65.00 o 
   1  15  10       21.77       17.53     25.67 o 
   2  15  10       14.06       21.57     24.79 o 
   3  15  10      615.35      624.41     50.29 o 
   4  15  10       67.81        9.97     22.18 o 
   5  15  10      580.71      512.39     34.72 o 
   6  15  10      232.05      219.91     29.71 o 
   7  15  10      152.12      145.42     27.97 o 
   8  15  10      116.94      127.64     28.27 o 
   9  15  10     1833.54     1887.54     84.69 o 
  10  15  10      748.62      681.50     44.95 o 
  11  15  10     4221.00     4208.43    129.26 o 
  12  15  10     1964.65     1741.86     96.50 o 
  13  15  10     1536.41     1486.93    107.35 o 
  14  15  10      191.88      126.35     43.31 o 
   0  16  10     7205.14     7275.29    172.05 o 
   1  16  10    10455.90    10748.98    163.00 o 
   2  16  10     4350.21     4335.07    105.78 o 
   3  16  10     3210.99     3114.87     76.87 o 
   4  16  10     1462.41     1432.04     56.11 o 
   5  16  10     1704.34     1778.75     55.94 o 
   6  16  10     2336.42     2373.74     72.97 o 
   7  16  10     2348.60     2349.99     88.14 o 
   8  16  10     2979.27     3034.61     92.78 o 
   9  16  10      882.84      943.66     50.09 o 
  10  16  10     1675.51     1691.58     70.30 o 
  11  16  10       36.02       58.74     32.04 o 
  12  16  10      480.28      471.47     58.61 o 
  13  16  10       11.31        7.37     40.03 o 
   1  17  10      219.51      233.53     31.20 o 
   2  17  10      340.20      418.88     37.59 o 
   3  17  10       50.27       26.83     32.57 o 
   4  17  10       27.37       55.47     35.29 o 
   5  17  10      132.88       53.95     30.19 o 
   6  17  10      173.63      176.84     32.17 o 
   7  17  10       96.11      129.66     30.97 o 
   8  17  10      125.46       89.75     30.93 o 
   9  17  10     1631.13     1559.73     99.10 o 
  10  17  10      874.66      851.27     54.95 o 
  11  17  10     1560.79     1640.61     65.41 o 
  12  17  10      647.37      590.28     54.15 o 
   0  18  10     4001.89     4184.68    124.61 o 
   1  18  10     2372.61     2421.82     64.49 o 
   2  18  10      781.61      687.37     44.62 o 
   3  18  10      292.39      265.47     53.04 o 
   4  18  10        5.59        0.48     32.51 o 
   5  18  10       10.18        0.00     33.63 o 
   6  18  10       59.30       93.48     31.09 o 
   7  18  10      160.92      157.54     33.84 o 
   8  18  10      362.30      415.57     46.91 o 
   9  18  10       24.02       47.24     36.79 o 
  10  18  10      239.70      180.56     41.16 o 
   1  19  10       76.36       80.14     29.57 o 
   2  19  10       85.10       35.37     31.54 o 
   3  19  10      251.00      157.67     41.67 o 
   4  19  10        1.90        0.00     33.80 o 
   5  19  10      112.94       64.23     39.94 o 
   6  19  10       24.65        0.00     34.62 o 
   7  19  10      143.80      177.82     35.95 o 
   8  19  10        5.38        0.00     33.84 o 
   9  19  10       21.18        5.65     37.15 o 
   0  20  10        2.12       10.50     42.33 o 
   1  20  10       33.33       44.74     29.40 o 
   2  20  10       18.30        0.00     33.71 o 
   3  20  10      129.09      145.74     39.89 o 
   4  20  10       54.06       51.02     43.81 o 
   5  20  10     1286.28     1443.42    110.24 o 
   6  20  10      488.00      580.71     51.43 o 
   7  20  10     1660.01     1723.08     74.95 o 
   1  21  10       78.56       36.61     39.08 o 
   2  21  10       33.85        0.00     35.90 o 
   3  21  10      484.97      548.58     52.43 o 
   4  21  10       20.91        0.41     39.08 o 
   5  21  10      670.18      734.84     76.58 o 
   1   1  11      670.14      626.79     53.13 o 
   2   1  11     3285.42     3491.50    112.92 o 
   3   1  11      184.30      187.14     19.46 o 
   4   1  11       21.43        0.46     13.56 o 
   5   1  11      210.09      134.66     17.11 o 
   6   1  11      547.00      633.49     25.89 o 
   7   1  11      323.79      329.18     20.68 o 
   8   1  11      294.42      284.49     32.94 o 
   9   1  11      152.35      171.23     22.28 o 
  10   1  11     1238.34     1344.16     48.06 o 
  11   1  11        1.24       10.71     21.63 o 
  12   1  11      728.07      714.28     39.12 o 
  13   1  11        0.70        0.00     23.33 o 
  14   1  11      164.80      176.65     31.73 o 
  15   1  11        0.07        0.00     33.62 o 
  16   1  11        0.01        5.02     50.96 o 
  17   1  11        9.99        8.83     43.90 o 
  18   1  11       89.15       12.21     46.68 o 
  19   1  11      100.93       74.93     50.90 o 
   0   2  11       47.39      112.50     45.18 o 
   1   2  11      226.92      173.51     37.29 o 
   2   2  11     3019.09     2830.20     72.03 o 
   3   2  11       69.33       29.33     15.70 o 
   4   2  11     2162.97     2251.27     51.58 o 
   5   2  11       29.50        4.70     14.01 o 
   6   2  11      146.32      102.56     16.44 o 
   7   2  11      906.62      948.43     28.85 o 
   8   2  11     1526.94     1586.05     46.71 o 
   9   2  11       26.59       31.98     19.98 o 
  10   2  11     3037.14     3079.01     73.18 o 
  11   2  11      346.09      405.04     32.20 o 
  12   2  11       38.25        0.00     23.24 o 
  13   2  11      823.83      822.75     42.04 o 
  14   2  11      455.76      404.44     47.05 o 
  15   2  11     1021.23     1129.81     59.85 o 
  16   2  11        7.06       13.81     34.02 o 
  17   2  11      541.12      462.72     64.96 o 
  18   2  11      193.02      209.72     56.19 o 
   1   3  11      118.44      115.62     28.91 o 
   2   3  11     1988.89     2051.90     53.64 o 
   3   3  11      100.55       87.55     16.86 o 
   4   3  11        1.44        0.00     14.09 o 
   5   3  11      819.46      652.45     25.74 o 
   6   3  11     2446.95     2297.71     48.02 o 
   7   3  11       47.20       30.23     16.17 o 
   8   3  11       91.48      118.12     19.17 o 
   9   3  11       65.67       57.90     20.03 o 
  10   3  11      698.95      748.66     38.72 o 
  11   3  11       37.35        7.38     22.95 o 
  12   3  11      595.48      605.14     38.34 o 
  13   3  11       40.99       65.41     25.63 o 
  14   3  11       97.55       51.59     39.14 o 
  15   3  11        3.38        9.55     34.28 o 
  16   3  11      290.71      272.01     61.24 o 
  17   3  11       15.60        0.00     42.02 o 
  18   3  11      144.28      227.39     64.58 o 
   0   4  11      657.34      795.28     73.87 o 
   1   4  11      623.51      620.36     38.51 o 
   2   4  11     2556.53     2766.44     74.96 o 
   3   4  11       52.61       42.65     15.76 o 
   4   4  11     9516.24     8996.77    129.71 o 
   5   4  11        1.18        5.93     14.16 o 
   6   4  11      808.39      788.99     38.93 o 
   7   4  11      112.94       48.11     17.88 o 
   8   4  11        3.43        0.00     16.43 o 
   9   4  11       42.65       18.71     19.78 o 
  10   4  11      611.03      525.42     33.30 o 
  11   4  11      159.85      139.71     29.85 o 
  12   4  11     1172.54     1201.77     49.87 o 
  13   4  11     1315.79     1315.42     52.16 o 
  14   4  11     2087.33     2136.31     67.85 o 
  15   4  11     2445.46     2585.57     87.56 o 
  16   4  11      232.35      235.98     43.74 o 
  17   4  11     1032.32      884.63     82.50 o 
  18   4  11       61.12      138.02     53.25 o 
   1   5  11     1348.63     1246.51     64.54 o 
   2   5  11      420.37      444.07     34.14 o 
   3   5  11     2321.44     2210.35     62.50 o 
   4   5  11      457.85      423.03     35.14 o 
   5   5  11      892.54      966.68     39.42 o 
   6   5  11     2667.02     2582.33     54.82 o 
   7   5  11       18.01        0.65     16.97 o 
   8   5  11       15.46        4.99     17.38 o 
   9   5  11      303.33      279.05     32.58 o 
  10   5  11       20.02        0.00     20.54 o 
  11   5  11       81.47       66.54     24.14 o 
  12   5  11      116.80      128.57     27.19 o 
  13   5  11        3.61        0.00     28.55 o 
  14   5  11      628.26      663.56     43.24 o 
  15   5  11      141.40      190.76     41.78 o 
  16   5  11     1666.78     1718.08     81.38 o 
  17   5  11       31.74       27.26     39.02 o 
  18   5  11      841.54      915.32     71.99 o 
   0   6  11     1014.05     1065.64     65.14 o 
   1   6  11        0.20        0.00     14.35 o 
   2   6  11       55.52       34.78     16.86 o 
   3   6  11     1057.34      990.86     40.29 o 
   4   6  11     3905.43     3762.73     69.68 o 
   5   6  11       56.92       33.61     16.03 o 
   6   6  11     6637.38     6419.01    107.19 o 
   7   6  11     1659.24     1618.20     65.05 o 
   8   6  11      107.35       96.38     20.04 o 
   9   6  11      131.02       72.15     20.33 o 
  10   6  11      152.79      174.37     27.65 o 
  11   6  11      953.10      934.10     65.58 o 
  12   6  11      402.01      380.71     34.85 o 
  13   6  11     1640.10     1585.29     81.84 o 
  14   6  11     1283.80     1282.19     57.45 o 
  15   6  11     1133.42     1053.14     63.29 o 
  16   6  11       50.37       73.16     40.13 o 
  17   6  11      841.12      964.31     70.78 o 
  18   6  11       40.81      127.01     59.50 o 
   1   7  11       99.67      103.59     21.19 o 
   2   7  11       48.48       72.88     20.87 o 
   3   7  11      128.44      106.16     16.39 o 
   4   7  11       57.68       24.87     16.42 o 
   5   7  11       61.82       50.87     20.84 o 
   6   7  11      657.34      642.81     28.74 o 
   7   7  11       92.89       70.45     20.40 o 
   8   7  11     1263.75     1224.78     46.68 o 
   9   7  11      607.37      506.60     31.66 o 
  10   7  11     2240.38     2086.44     59.80 o 
  11   7  11      635.71      580.86     58.10 o 
  12   7  11     2035.18     1942.57     63.56 o 
  13   7  11       74.80       74.47     29.89 o 
  14   7  11      111.68      103.06     37.27 o 
  15   7  11       50.86       84.61     55.22 o 
  16   7  11     1065.18     1116.53     70.17 o 
  17   7  11        7.31       35.19     41.80 o 
   0   8  11    17504.77    17539.03    299.50 o 
   1   8  11     3504.46     3404.69     92.90 o 
   2   8  11     5287.02     5154.99     96.71 o 
   3   8  11       23.66       30.12     15.33 o 
   4   8  11       55.23       45.70     18.57 o 
   5   8  11       80.86       44.48     18.29 o 
   6   8  11      357.55      329.76     39.63 o 
   7   8  11      310.20      268.15     26.17 o 
   8   8  11     1277.32     1193.17     45.19 o 
   9   8  11       60.05       63.65     21.07 o 
  10   8  11     2407.72     2452.72     69.49 o 
  11   8  11        0.00        0.00     25.22 o 
  12   8  11      122.44      150.78     30.93 o 
  13   8  11     1122.07     1102.71     55.09 o 
  14   8  11      138.31       84.00     34.09 o 
  15   8  11      835.79      833.67     68.35 o 
  16   8  11      644.06      614.63     93.72 o 
  17   8  11        1.14      123.15     49.40 o 
   1   9  11        7.49        0.00     19.27 o 
   2   9  11      375.65      303.82     34.74 o 
   3   9  11      108.79       89.88     18.22 o 
   4   9  11     1196.94     1280.98     38.39 o 
   5   9  11      965.86      993.07     46.02 o 
   6   9  11     1109.05     1222.27     35.08 o 
   7   9  11      270.09      294.27     27.08 o 
   8   9  11      219.95      190.45     24.77 o 
   9   9  11     2128.78     2225.96     62.09 o 
  10   9  11     4057.01     4038.04     84.60 o 
  11   9  11      596.76      569.21     41.06 o 
  12   9  11     1749.33     1730.11     68.66 o 
  13   9  11        1.27        0.00     31.06 o 
  14   9  11        1.02        9.35     30.12 o 
  15   9  11        0.16        0.00     35.00 o 
  16   9  11      150.95       99.82     42.20 o 
  17   9  11       41.74       57.94     42.85 o 
   0  10  11     5346.20     5071.91    113.46 o 
   1  10  11      138.55      100.85     20.06 o 
   2  10  11       53.76       39.26     20.63 o 
   3  10  11      239.75      217.28     21.82 o 
   4  10  11     5358.97     5440.23     90.80 o 
   5  10  11      445.45      344.93     23.46 o 
   6  10  11      557.53      621.62     32.63 o 
   7  10  11     2002.01     2017.78     57.78 o 
   8  10  11      152.31       82.74     34.33 o 
   9  10  11     1130.68     1117.73     57.98 o 
  10  10  11      118.95      142.42     29.31 o 
  11  10  11      251.61      166.15     31.60 o 
  12  10  11        7.12        0.00     26.28 o 
  13  10  11      122.52       87.80     36.04 o 
  14  10  11       73.40       91.87     42.96 o 
  15  10  11       35.64       44.78     38.40 o 
  16  10  11      304.60      299.00     49.16 o 
   1  11  11     1618.28     1555.42     52.29 o 
   2  11  11        0.02        0.00     18.22 o 
   3  11  11     1112.06     1091.75     38.49 o 
   4  11  11     1851.18     1907.46     49.50 o 
   5  11  11      165.72      176.73     21.57 o 
   6  11  11     2944.83     2921.92    112.63 o 
   7  11  11       26.03       30.10     27.31 o 
   8  11  11       17.84        0.00     22.70 o 
   9  11  11        0.93        0.00     26.05 o 
  10  11  11     1971.63     1948.50     64.09 o 
  11  11  11     1067.06     1285.58     54.78 o 
  12  11  11     1017.03      951.42     49.71 o 
  13  11  11       57.15       55.93     35.28 o 
  14  11  11      176.01      158.90     45.59 o 
  15  11  11      552.60      533.67     72.28 o 
  16  11  11      818.82      863.61     67.30 o 
   0  12  11      253.76      282.15     33.00 o 
   1  12  11       17.37        6.87     17.82 o 
   2  12  11       17.13        3.15     19.06 o 
   3  12  11      861.37      923.29     45.53 o 
   4  12  11     1653.73     1668.12     47.35 o 
   5  12  11     1352.79     1343.16     41.13 o 
   6  12  11     3561.94     3572.26     74.07 o 
   7  12  11     6094.17     6102.63    116.27 o 
   8  12  11      246.94      268.12     35.21 o 
   9  12  11      937.71      981.06     42.47 o 
  10  12  11      165.93      142.42     34.13 o 
  11  12  11      251.52      208.10     35.18 o 
  12  12  11       21.70        0.00     28.74 o 
  13  12  11      531.82      513.51     48.28 o 
  14  12  11        0.65        0.00     34.36 o 
  15  12  11      434.31      435.81    124.31 o 
   1  13  11       19.59        6.94     19.02 o 
   2  13  11      961.94     1036.66     45.71 o 
   3  13  11      131.74       93.93     25.51 o 
   4  13  11     1157.23     1207.47     54.31 o 
   5  13  11       90.03       90.59     22.19 o 
   6  13  11      708.04      737.70     65.87 o 
   7  13  11       37.77       35.54     24.07 o 
   8  13  11        6.67        0.00     23.43 o 
   9  13  11      296.61      357.89     36.49 o 
  10  13  11     1783.14     1820.70     71.13 o 
  11  13  11       90.71       99.18     32.67 o 
  12  13  11      773.87      932.08     63.19 o 
  13  13  11       41.16       81.17     37.17 o 
  14  13  11        3.71        0.00     36.32 o 
  15  13  11      124.20        6.15     50.13 o 
   0  14  11     6495.09     6660.40    147.04 o 
   1  14  11     2132.47     2046.73     54.39 o 
   2  14  11     3463.51     3380.57     74.81 o 
   3  14  11      135.76      115.03     29.26 o 
   4  14  11      366.74      305.35     32.06 o 
   5  14  11      585.45      549.05     42.23 o 
   6  14  11       42.76       67.52     25.48 o 
   7  14  11       48.77        0.00     23.86 o 
   8  14  11      590.41      610.98     36.78 o 
   9  14  11      282.49      271.12     42.48 o 
  10  14  11      416.19      440.59     45.98 o 
  11  14  11      328.69      295.71     44.73 o 
  12  14  11      323.60      298.79     42.05 o 
  13  14  11       99.64       76.76     39.27 o 
  14  14  11      641.33      632.83     77.02 o 
   1  15  11      251.23      224.94     28.30 o 
   2  15  11       54.68       16.54     25.64 o 
   3  15  11       40.15        5.36     28.01 o 
   4  15  11       72.79       14.79     27.69 o 
   5  15  11      586.69      530.20     37.72 o 
   6  15  11      145.20       56.38     28.35 o 
   7  15  11      151.48       87.31     27.44 o 
   8  15  11      340.36      321.05     32.54 o 
   9  15  11       61.31       81.45     27.80 o 
  10  15  11      605.98      677.72     44.30 o 
  11  15  11        5.37        2.39     33.35 o 
  12  15  11      305.32      353.51     51.04 o 
  13  15  11       19.49      116.41     58.58 o 
   0  16  11      592.98      476.22     49.59 o 
   1  16  11        1.21        0.00     24.51 o 
   2  16  11      450.52      299.66     34.91 o 
   3  16  11       98.99       48.92     36.82 o 
   4  16  11       13.99        0.00     37.84 o 
   5  16  11      127.09      107.10     30.37 o 
   6  16  11        0.03        0.00     32.07 o 
   7  16  11      633.03      574.25     67.50 o 
   8  16  11       89.98       26.41     28.00 o 
   9  16  11       44.15       12.78     32.10 o 
  10  16  11      170.25      116.66     33.96 o 
  11  16  11      176.06      140.53     35.13 o 
  12  16  11      184.44      134.88     54.71 o 
   1  17  11     1171.48     1187.54     64.02 o 
   2  17  11      768.77      843.64     46.23 o 
   3  17  11      776.83      770.06     45.36 o 
   4  17  11       39.56       48.89     36.63 o 
   5  17  11       70.16       40.83     36.17 o 
   6  17  11       30.76       82.69     49.03 o 
   7  17  11      279.75      296.30     37.58 o 
   8  17  11       46.45       72.32     31.58 o 
   9  17  11      990.86      952.70     65.65 o 
  10  17  11       71.37       67.51     36.73 o 
  11  17  11        0.49        0.00     33.85 o 
   0  18  11     1283.51     1238.21     70.15 o 
   1  18  11      496.35      483.97     35.78 o 
   2  18  11      312.40      346.92     38.09 o 
   3  18  11       28.78       30.86     34.11 o 
   4  18  11      228.49      204.62     48.41 o 
   5  18  11      135.51      116.46     40.40 o 
   6  18  11      946.15      904.39     84.71 o 
   7  18  11      410.94      421.72     39.50 o 
   8  18  11     1788.58     1902.95     65.62 o 
   9  18  11       57.17       33.38     34.39 o 
  10  18  11     1058.99     1168.33     61.62 o 
   1  19  11        0.08        0.00     31.41 o 
   2  19  11      712.67      743.57     47.79 o 
   3  19  11       60.32       37.12     35.25 o 
   4  19  11       68.56        0.00     34.91 o 
   5  19  11      390.06      385.73     51.79 o 
   6  19  11      124.61       88.58     39.87 o 
   7  19  11      273.18      187.34     43.37 o 
   8  19  11       61.17       17.07     34.61 o 
   0  20  11      187.64      125.22     46.60 o 
   1  20  11      119.86      154.40     36.98 o 
   2  20  11        1.14        0.00     35.28 o 
   3  20  11       75.07       46.06     36.96 o 
   4  20  11      505.57      423.17     51.64 o 
   5  20  11       44.13        0.00     40.29 o 
   6  20  11      128.39      100.64     58.09 o 
   1  21  11        2.35        0.00     39.21 o 
   2  21  11      242.62      186.56     45.74 o 
   3  21  11       25.75        0.00     39.16 o 
   0   0  12   254650.64   266916.09   9420.67 o 
   1   0  12     6933.11     7151.23    198.60 o 
   2   0  12    76020.06    78766.62   1604.26 o 
   3   0  12     2893.69     3033.56     95.43 o 
   4   0  12     1070.13      941.83     72.43 o 
   5   0  12       17.62        8.55     20.47 o 
   6   0  12     5635.54     4862.15    125.69 o 
   7   0  12      981.20      955.57     46.33 o 
   8   0  12     7946.79     8222.88    151.92 o 
   9   0  12      592.67      526.88     47.91 o 
  10   0  12     1563.33     1778.30    116.61 o 
  11   0  12      558.86      568.10     62.07 o 
  12   0  12     1002.19      994.73     67.04 o 
  13   0  12     2731.90     2666.51    123.37 o 
  14   0  12     3846.73     3787.90    135.53 o 
  15   0  12     1988.82     2063.44     96.16 o 
  16   0  12     1259.84     1484.03    109.45 o 
  17   0  12     1124.08      932.28    124.22 o 
  18   0  12      101.16        0.00     64.53 o 
   1   1  12     6068.04     6274.99    145.54 o 
   2   1  12     2056.86     1794.61     62.30 o 
   3   1  12     5828.08     6441.88    100.15 o 
   4   1  12     1355.23     1622.03     41.11 o 
   5   1  12      275.14      276.00     20.59 o 
   6   1  12     1395.09     1631.84     41.85 o 
   7   1  12      323.88      274.46     21.21 o 
   8   1  12     3133.80     3117.76     58.88 o 
   9   1  12      419.13      461.15     32.21 o 
  10   1  12    12992.61    13167.26    203.33 o 
  11   1  12     1199.42     1206.60     49.17 o 
  12   1  12     6763.55     6879.17    125.64 o 
  13   1  12      495.13      417.05     36.29 o 
  14   1  12      655.51      726.15     46.35 o 
  15   1  12      122.85      104.18     33.28 o 
  16   1  12       35.97       36.50     32.05 o 
  17   1  12        1.11        8.48     37.85 o 
  18   1  12       79.46       76.41     51.09 o 
   0   2  12    38704.71    42587.90   1144.12 o 
   1   2  12       15.17        0.00     27.39 o 
   2   2  12    16057.84    17136.06    227.39 o 
   3   2  12       80.04       29.59     15.21 o 
   4   2  12       78.66       61.51     17.15 o 
   5   2  12      299.90      292.92     20.17 o 
   6   2  12      758.70      659.79     27.66 o 
   7   2  12       95.93       37.17     16.51 o 
   8   2  12      866.71      961.33     38.56 o 
   9   2  12      154.36      117.72     23.74 o 
  10   2  12      902.92      972.80     43.85 o 
  11   2  12       36.37       17.03     23.93 o 
  12   2  12       43.64       84.43     27.28 o 
  13   2  12     3710.23     3748.84     92.50 o 
  14   2  12       15.11       43.24     32.53 o 
  15   2  12     3370.58     3667.12     89.19 o 
  16   2  12      471.88      639.91     49.44 o 
  17   2  12      235.46      205.06     43.52 o 
  18   2  12       42.25       79.46     49.87 o 
   1   3  12       42.90       10.44     20.53 o 
   2   3  12      903.50      786.88     32.36 o 
   3   3  12     1325.90     1398.49     39.81 o 
   4   3  12      288.90      254.74     19.12 o 
   5   3  12      510.38      462.79     24.83 o 
   6   3  12       68.13       73.33     18.38 o 
   7   3  12       83.03       96.82     22.34 o 
   8   3  12      572.46      518.48     28.39 o 
   9   3  12       59.50        0.78     18.60 o 
  10   3  12     1300.24     1532.64     53.24 o 
  11   3  12      188.22      168.62     28.39 o 
  12   3  12     2631.21     2520.49     70.46 o 
  13   3  12      544.03      480.26     38.33 o 
  14   3  12       20.11       22.11     28.62 o 
  15   3  12      176.73      122.51     35.87 o 
  16   3  12     1407.22     1442.86    118.49 o 
  17   3  12      150.81      136.16     39.69 o 
  18   3  12      214.24      124.92     45.19 o 
   0   4  12      174.92      178.65     35.19 o 
   1   4  12       95.87       65.77     21.66 o 
   2   4  12       12.34       16.23     16.67 o 
   3   4  12      993.88     1001.37     35.65 o 
   4   4  12     4033.06     4100.25     69.40 o 
   5   4  12      627.56      613.42     27.97 o 
   6   4  12    11514.75    11914.48    168.74 o 
   7   4  12       73.85       43.19     17.27 o 
   8   4  12     1490.82     1520.03     57.57 o 
   9   4  12        0.67        0.00     17.80 o 
  10   4  12       11.04        1.65     21.64 o 
  11   4  12      101.37       46.84     26.12 o 
  12   4  12      215.73      176.28     37.06 o 
  13   4  12     1034.90      994.89     58.68 o 
  14   4  12      306.01      302.88     35.95 o 
  15   4  12      636.71      642.45     44.72 o 
  16   4  12       37.02       62.29     37.06 o 
  17   4  12        0.06       31.10     38.40 o 
  18   4  12        7.01        0.00     39.20 o 
   1   5  12     1668.75     1801.60     56.60 o 
   2   5  12      138.84      100.77     25.82 o 
   3   5  12       73.25       49.85     19.27 o 
   4   5  12     4487.09     4312.46     92.11 o 
   5   5  12     2259.24     2286.70     55.77 o 
   6   5  12     5402.71     5195.41     93.74 o 
   7   5  12       42.62        4.65     17.75 o 
   8   5  12       87.77       80.04     21.34 o 
   9   5  12      162.29      139.43     22.53 o 
  10   5  12     1174.08     1297.79     48.32 o 
  11   5  12       40.98       51.91     25.50 o 
  12   5  12       39.41       15.77     28.63 o 
  13   5  12       52.80       55.29     30.08 o 
  14   5  12        2.02        0.00     29.57 o 
  15   5  12        7.92       15.66     31.71 o 
  16   5  12      314.10      401.44     66.86 o 
  17   5  12        0.37        0.00     37.99 o 
  18   5  12      238.45      201.53     51.72 o 
   0   6  12     7709.88     7708.69    175.87 o 
   1   6  12      300.04      249.61     29.49 o 
   2   6  12       28.42        0.00     16.30 o 
   3   6  12     1084.69     1018.95     45.71 o 
   4   6  12     6765.61     7021.88    110.36 o 
   5   6  12       22.83       16.95     17.71 o 
   6   6  12      277.41      317.38     26.33 o 
   7   6  12      575.87      590.62     31.82 o 
   8   6  12       83.90       89.50     22.54 o 
   9   6  12       89.22       38.12     20.77 o 
  10   6  12      286.06      257.40     29.47 o 
  11   6  12       95.06       24.77     24.49 o 
  12   6  12      189.49      119.29     41.37 o 
  13   6  12      303.10      312.03     45.54 o 
  14   6  12      936.53      931.84     52.61 o 
  15   6  12      340.35      385.48     42.24 o 
  16   6  12      431.15      441.28     63.98 o 
  17   6  12      394.48      417.18     73.75 o 
   1   7  12      333.25      354.54     30.80 o 
   2   7  12       70.44        1.99     18.17 o 
   3   7  12      458.81      380.55     22.79 o 
   4   7  12     1449.26     1342.86     50.56 o 
   5   7  12        1.15       17.97     17.91 o 
   6   7  12     2094.94     2463.97     73.88 o 
   7   7  12      107.88       94.11     20.41 o 
   8   7  12      248.67      255.17     25.41 o 
   9   7  12      413.05      385.48     30.64 o 
  10   7  12      112.38       91.88     26.07 o 
  11   7  12       84.72       86.22     28.27 o 
  12   7  12      799.89      883.00     66.00 o 
  13   7  12       67.63       81.95     32.31 o 
  14   7  12      168.98      137.28     36.44 o 
  15   7  12        4.25        0.00     32.44 o 
  16   7  12      191.51      189.51     47.74 o 
  17   7  12        0.39        0.00     40.78 o 
   0   8  12    14426.23    14838.04    261.50 o 
   1   8  12      811.15      823.58     33.76 o 
   2   8  12     3393.78     3293.68     73.36 o 
   3   8  12      637.12      658.28     36.43 o 
   4   8  12     1010.56     1201.58     40.89 o 
   5   8  12        7.25        0.00     15.86 o 
   6   8  12     1501.81     1509.78     46.52 o 
   7   8  12      141.84      121.93     23.44 o 
   8   8  12     1803.27     1846.59     55.13 o 
   9   8  12       35.82        0.00     24.86 o 
  10   8  12       95.35      156.70     29.69 o 
  11   8  12     1140.06     1118.92     47.69 o 
  12   8  12      300.06      289.92     34.95 o 
  13   8  12      985.33      882.74     53.03 o 
  14   8  12       87.66      159.08     37.37 o 
  15   8  12      450.38      490.52     54.58 o 
  16   8  12       51.59       25.40     44.22 o 
  17   8  12      983.07     1248.79    108.35 o 
   1   9  12      737.67      777.60     42.64 o 
   2   9  12     3125.78     3342.31     72.03 o 
   3   9  12      557.24      559.43     30.82 o 
   4   9  12       40.33       56.13     18.88 o 
   5   9  12        0.84        0.00     19.53 o 
   6   9  12       19.45       14.62     18.87 o 
   7   9  12       11.45       26.08     25.46 o 
   8   9  12     2695.85     2774.26     72.14 o 
   9   9  12       70.04       33.87     25.18 o 
  10   9  12     4294.80     4137.96    101.95 o 
  11   9  12      147.14      120.98     37.85 o 
  12   9  12     1272.59     1164.93     60.41 o 
  13   9  12        6.76        0.26     26.36 o 
  14   9  12     1343.50     1445.94     73.27 o 
  15   9  12        0.40       54.41     32.65 o 
  16   9  12     1455.46     1493.21     78.48 o 
   0  10  12    10274.11    10951.65    205.44 o 
   1  10  12        4.41        0.00     15.93 o 
   2  10  12     4219.95     4903.89     87.25 o 
   3  10  12      809.06      799.18     32.58 o 
   4  10  12      766.90      820.77     38.12 o 
   5  10  12       17.94       11.38     18.85 o 
   6  10  12     3429.46     3624.95    136.42 o 
   7  10  12      326.20      302.28     30.60 o 
   8  10  12     4924.19     4956.00     98.00 o 
   9  10  12      308.94      237.07     31.55 o 
  10  10  12     1215.87     1165.18     62.97 o 
  11  10  12       25.90        0.00     30.40 o 
  12  10  12       77.08       79.37     35.23 o 
  13  10  12      530.72      543.05     53.00 o 
  14  10  12        3.73       36.60     34.79 o 
  15  10  12      456.68      546.45     51.38 o 
  16  10  12       44.49       65.04     49.46 o 
   1  11  12      100.05       96.71     19.19 o 
   2  11  12      502.54      521.16     37.44 o 
   3  11  12      109.59       66.93     23.10 o 
   4  11  12     1778.64     1738.86     48.21 o 
   5  11  12      142.38       87.52     23.03 o 
   6  11  12       14.37        0.00     22.68 o 
   7  11  12      958.28      976.96     50.28 o 
   8  11  12      257.76      171.63     37.24 o 
   9  11  12      494.77      465.49     34.62 o 
  10  11  12       14.94        2.80     30.11 o 
  11  11  12        0.22       26.18     31.91 o 
  12  11  12      980.48      880.23     64.27 o 
  13  11  12        2.52        0.00     33.59 o 
  14  11  12       97.28       44.84     38.93 o 
  15  11  12      210.20      224.56     45.53 o 
   0  12  12     2046.29     2305.04     95.52 o 
   1  12  12       17.13       28.04     18.59 o 
   2  12  12      119.92      100.02     28.41 o 
   3  12  12      222.75      210.24     27.88 o 
   4  12  12     1294.56     1210.96     40.86 o 
   5  12  12     1202.64     1214.95     47.94 o 
   6  12  12     2843.60     2721.13     90.70 o 
   7  12  12       10.09       12.09     23.36 o 
   8  12  12       62.81       95.06     33.33 o 
   9  12  12      339.61      302.07     38.52 o 
  10  12  12      257.58      306.90     36.62 o 
  11  12  12      136.89      136.69     36.29 o 
  12  12  12      529.51      537.44     50.97 o 
  13  12  12        5.67        0.00     34.05 o 
  14  12  12     1303.62     1284.89     80.68 o 
  15  12  12        2.55       74.72     69.68 o 
   1  13  12      661.26      697.90     37.66 o 
   2  13  12      209.29      133.28     25.58 o 
   3  13  12      315.56      309.31     54.80 o 
   4  13  12       15.20        0.00     22.33 o 
   5  13  12     2244.86     2099.53     57.31 o 
   6  13  12     1419.77     1388.41     62.18 o 
   7  13  12     1993.81     1885.16     54.87 o 
   8  13  12     2683.85     2708.21     70.57 o 
   9  13  12      344.45      337.82     40.97 o 
  10  13  12      540.81      657.48     52.34 o 
  11  13  12      273.81      226.38     37.81 o 
  12  13  12       46.00       34.40     35.36 o 
  13  13  12      176.77      141.43     54.01 o 
  14  13  12     1255.07     1351.31    120.88 o 
   0  14  12       16.95       26.74     32.36 o 
   1  14  12       44.82        5.86     21.29 o 
   2  14  12     1641.65     1607.12     53.48 o 
   3  14  12      987.42     1017.92     48.14 o 
   4  14  12     8658.36     8783.13    241.52 o 
   5  14  12      388.91      397.61     38.68 o 
   6  14  12     5068.82     5400.26    108.57 o 
   7  14  12      222.07      167.63     31.55 o 
   8  14  12      581.83      588.27     48.03 o 
   9  14  12      250.85      206.60     32.13 o 
  10  14  12      225.10      209.26     39.38 o 
  11  14  12      264.90      282.88     46.24 o 
  12  14  12      501.05      485.56     51.65 o 
  13  14  12      212.92      182.58     56.01 o 
   1  15  12       77.95       16.36     24.64 o 
   2  15  12     1331.42     1299.08     66.43 o 
   3  15  12      189.59       75.72     28.09 o 
   4  15  12       60.63       67.50     30.83 o 
   5  15  12      475.67      471.08     45.65 o 
   6  15  12     1749.26     1757.11     59.94 o 
   7  15  12     1066.12     1074.14     66.58 o 
   8  15  12      630.44      611.65     71.62 o 
   9  15  12      708.65      729.62     43.69 o 
  10  15  12       27.11       16.10     29.61 o 
  11  15  12        9.67       26.75     36.64 o 
  12  15  12      147.79       75.33     37.77 o 
   0  16  12      290.67      182.93     69.97 o 
   1  16  12       41.90        0.00     28.36 o 
   2  16  12      362.61      325.80     36.20 o 
   3  16  12      181.68      140.14     31.98 o 
   4  16  12     2312.94     2345.20     95.83 o 
   5  16  12        2.90        0.00     35.04 o 
   6  16  12      609.41      525.13     42.65 o 
   7  16  12       17.25        1.98     29.04 o 
   8  16  12        9.87        0.00     29.58 o 
   9  16  12     1005.13      996.06     52.84 o 
  10  16  12        7.30        0.00     31.99 o 
  11  16  12      946.84      964.80     70.22 o 
   1  17  12       37.76       45.07     30.52 o 
   2  17  12       25.46        0.00     28.53 o 
   3  17  12       44.20       26.80     30.03 o 
   4  17  12        3.09        8.86     37.98 o 
   5  17  12       30.36       24.41     38.35 o 
   6  17  12       99.76      106.61     41.19 o 
   7  17  12      365.62      335.17     41.31 o 
   8  17  12      291.42      266.25     37.68 o 
   9  17  12      113.09      120.00     36.85 o 
  10  17  12        4.64        0.00     31.97 o 
   0  18  12      436.80      463.84     51.78 o 
   1  18  12       33.32       10.14     31.09 o 
   2  18  12      168.69      154.30     34.88 o 
   3  18  12      104.43       95.58     36.60 o 
   4  18  12      767.46      683.77     62.35 o 
   5  18  12       40.28      108.41     41.36 o 
   6  18  12     2732.29     3003.58    102.59 o 
   7  18  12      395.01      366.18     52.01 o 
   8  18  12      873.84      932.22     82.22 o 
   9  18  12      166.61      197.74     39.41 o 
   1  19  12      224.03      173.72     37.43 o 
   2  19  12      256.26      205.76     37.05 o 
   3  19  12       25.52        0.00     35.17 o 
   4  19  12      300.85      299.14     45.15 o 
   5  19  12      102.44      141.82     48.55 o 
   6  19  12      268.91      229.04     74.30 o 
   7  19  12       10.56       50.67     42.66 o 
   0  20  12      326.77      291.66     86.31 o 
   1  20  12       22.94       30.68     35.09 o 
   2  20  12        3.29        8.08     38.03 o 
   3  20  12        3.77       13.43     37.65 o 
   4  20  12      570.91      651.44     55.55 o 
   5  20  12       36.83       48.63     46.51 o 
   1   1  13     6143.18     6402.93    132.40 o 
   2   1  13      224.33      265.74     40.78 o 
   3   1  13     3575.81     3504.51     66.81 o 
   4   1  13      109.84       83.70     17.77 o 
   5   1  13     1833.95     1709.95     44.09 o 
   6   1  13       12.69        0.00     16.72 o 
   7   1  13     1190.86      984.66     37.84 o 
   8   1  13      959.25      953.12     52.94 o 
   9   1  13     4149.88     3986.55    128.95 o 
  10   1  13      993.46      988.66     52.35 o 
  11   1  13      210.46      220.88     31.74 o 
  12   1  13      371.15      401.72     36.82 o 
  13   1  13       74.74       84.05     35.60 o 
  14   1  13      400.75      318.22     38.21 o 
  15   1  13     1238.23     1299.35     56.33 o 
  16   1  13      635.91      694.97     47.86 o 
  17   1  13      454.87      416.71     43.97 o 
  18   1  13      262.99      220.12     48.35 o 
   0   2  13    51195.37    51454.68   1071.30 o 
   1   2  13    45947.92    46678.59    693.57 o 
   2   2  13    25948.11    27085.57    383.26 o 
   3   2  13     2761.52     3073.28     60.61 o 
   4   2  13     7232.12     7169.36    108.77 o 
   5   2  13     2126.52     1965.48     56.14 o 
   6   2  13     5298.02     4855.85    100.06 o 
   7   2  13     7973.47     7858.39    118.96 o 
   8   2  13     3928.17     4023.54     71.08 o 
   9   2  13      514.22      547.21     54.07 o 
  10   2  13     1766.16     1882.31    110.15 o 
  11   2  13       63.18       41.10     27.15 o 
  12   2  13     1386.32     1257.11     60.92 o 
  13   2  13      519.09      623.85     47.73 o 
  14   2  13     1266.56     1271.11     64.52 o 
  15   2  13      113.40       83.54     32.03 o 
  16   2  13      445.35      506.35     44.09 o 
  17   2  13      240.26      318.41     48.96 o 
   1   3  13      352.71      363.34     48.67 o 
   2   3  13      590.20      516.56     31.53 o 
   3   3  13     7272.36     7098.70    111.85 o 
   4   3  13     1785.15     1699.50     55.54 o 
   5   3  13     4239.89     3909.43     69.20 o 
   6   3  13      525.39      504.77     36.03 o 
   7   3  13     1613.67     1607.16     44.67 o 
   8   3  13      555.27      586.71     29.80 o 
   9   3  13     1901.85     1961.18     53.03 o 
  10   3  13     1212.47     1181.82     49.26 o 
  11   3  13     3710.24     3483.17     84.76 o 
  12   3  13     3171.64     3270.27     90.78 o 
  13   3  13     4360.18     4293.11    115.05 o 
  14   3  13     2152.17     2172.93     69.49 o 
  15   3  13      627.23      596.89     51.66 o 
  16   3  13      595.56      588.71     46.02 o 
  17   3  13      152.65      123.47     37.09 o 
   0   4  13    12598.76    12152.58    234.21 o 
   1   4  13     4158.54     4031.63    137.86 o 
   2   4  13    13365.80    13185.02    187.69 o 
   3   4  13    16726.30    17297.49    229.90 o 
   4   4  13     3798.14     3874.16     72.54 o 
   5   4  13       36.44       41.51     24.58 o 
   6   4  13      560.47      505.62     29.39 o 
   7   4  13     1470.11     1336.77     40.91 o 
   8   4  13      860.50      823.17     33.59 o 
   9   4  13      729.02      739.37     35.40 o 
  10   4  13     1088.34     1114.41     45.50 o 
  11   4  13     1112.97     1117.31     55.09 o 
  12   4  13      471.78      457.34     48.15 o 
  13   4  13     1610.09     1749.66     63.71 o 
  14   4  13        5.50        0.00     30.12 o 
  15   4  13     2230.25     2417.48     74.57 o 
  16   4  13       49.70       95.62     34.28 o 
  17   4  13        7.09        0.00     34.48 o 
   1   5  13      277.64      274.00     29.17 o 
   2   5  13      367.44      294.44     27.46 o 
   3   5  13     1138.34     1245.55     44.93 o 
   4   5  13      564.38      496.71     27.65 o 
   5   5  13     7290.83     7810.00    122.89 o 
   6   5  13      568.71      621.66     37.79 o 
   7   5  13       78.67       84.03     20.86 o 
   8   5  13       89.02      126.72     23.92 o 
   9   5  13       96.13       85.18     22.71 o 
  10   5  13     1534.25     1607.64     55.10 o 
  11   5  13     6339.68     5900.20    112.43 o 
  12   5  13     5041.96     5017.97    112.28 o 
  13   5  13     6096.75     6319.87    129.25 o 
  14   5  13     1676.71     1743.24     63.76 o 
  15   5  13        3.05        0.00     32.47 o 
  16   5  13       26.29       25.07     34.33 o 
  17   5  13       30.90       26.02     38.32 o 
   0   6  13    20337.31    19347.33    348.01 o 
   1   6  13     9033.69     8532.89    124.93 o 
   2   6  13     4765.20     4471.99     83.14 o 
   3   6  13      179.73      175.96     18.83 o 
   4   6  13       69.42       93.05     20.68 o 
   5   6  13      270.73      357.03     32.02 o 
   6   6  13      126.47      178.55     25.25 o 
   7   6  13       90.25       72.09     21.03 o 
   8   6  13       94.91       85.20     23.92 o 
   9   6  13      179.58      149.42     25.76 o 
  10   6  13      103.93      126.87     30.14 o 
  11   6  13      178.67      163.36     31.93 o 
  12   6  13        2.32        3.10     28.22 o 
  13   6  13      765.24      785.48     51.98 o 
  14   6  13        8.85        0.00     36.07 o 
  15   6  13      617.76      676.30     55.28 o 
  16   6  13       25.68       34.98     36.72 o 
  17   6  13      123.58      192.29     42.15 o 
   1   7  13     7076.68     6693.61     99.33 o 
   2   7  13        2.09        7.74     21.33 o 
   3   7  13     1443.75     1606.24     41.74 o 
   4   7  13     1640.69     1683.50     51.27 o 
   5   7  13     4028.95     4159.12     73.79 o 
   6   7  13      429.77      493.02     35.98 o 
   7   7  13       89.04       92.64     21.47 o 
   8   7  13      662.07      609.31     34.09 o 
   9   7  13     3492.22     3462.60     78.45 o 
  10   7  13     4556.06     4587.99    119.67 o 
  11   7  13     3038.81     3003.80     88.52 o 
  12   7  13     3449.89     3295.14     92.74 o 
  13   7  13      702.57      590.62     46.93 o 
  14   7  13      709.42      725.42     51.33 o 
  15   7  13      105.14       50.79     36.82 o 
  16   7  13       49.00       68.58     36.89 o 
   0   8  13    16542.55    15749.87    258.14 o 
   1   8  13     8766.43     8607.12    129.58 o 
   2   8  13     3161.26     3312.15     73.58 o 
   3   8  13     1411.09     1317.65     39.94 o 
   4   8  13      566.02      604.17     29.64 o 
   5   8  13      478.82      519.21     32.65 o 
   6   8  13      168.24      184.90     28.15 o 
   7   8  13     1234.01     1276.03     68.82 o 
   8   8  13       68.76       33.05     22.85 o 
   9   8  13      797.64      843.89     40.62 o 
  10   8  13      152.95       89.43     29.72 o 
  11   8  13      193.12      171.83     36.94 o 
  12   8  13      257.50      277.50     36.58 o 
  13   8  13      119.68      108.86     36.56 o 
  14   8  13      433.23      454.89     78.19 o 
  15   8  13       40.39       77.50     39.70 o 
  16   8  13      154.99      167.01     42.67 o 
   1   9  13       23.71       34.47     19.13 o 
   2   9  13      475.28      510.57     30.80 o 
   3   9  13       19.14        0.00     20.75 o 
   4   9  13      511.49      592.16     52.80 o 
   5   9  13      106.83       73.98     20.24 o 
   6   9  13      695.47      796.31     42.84 o 
   7   9  13     2294.62     2390.16    102.94 o 
   8   9  13      199.41      188.22     31.04 o 
   9   9  13     2212.03     2338.51     68.03 o 
  10   9  13       28.32        0.00     27.73 o 
  11   9  13       26.15       28.70     29.76 o 
  12   9  13      278.37      254.98     36.02 o 
  13   9  13       26.51       64.32     31.96 o 
  14   9  13      103.12      116.47     42.57 o 
  15   9  13      941.36     1084.06     61.86 o 
  16   9  13     1125.50     1235.15     75.04 o 
   0  10  13       17.40        0.00     24.22 o 
   1  10  13     1651.68     1693.83     52.74 o 
   2  10  13      131.95      122.37     23.24 o 
   3  10  13      143.87       91.88     25.14 o 
   4  10  13     3517.83     3514.02     71.51 o 
   5  10  13     3205.35     3345.93     79.84 o 
   6  10  13     6681.84     6696.47    120.14 o 
   7  10  13     4814.02     4525.79    119.77 o 
   8  10  13     2813.82     2903.70    130.50 o 
   9  10  13        2.03        0.00     37.66 o 
  10  10  13      184.72      125.53     35.75 o 
  11  10  13      685.05      791.47     63.71 o 
  12  10  13       25.66       14.30     31.13 o 
  13  10  13      120.37      179.11     36.30 o 
  14  10  13       36.97       19.61     37.57 o 
  15  10  13       32.37        7.33     37.66 o 
   1  11  13        1.47        0.00     19.12 o 
   2  11  13      505.04      437.33     32.60 o 
   3  11  13      181.71      143.24     26.89 o 
   4  11  13     2200.06     2201.94     69.09 o 
   5  11  13     2086.14     2012.16     54.16 o 
   6  11  13     2947.54     2900.81     72.27 o 
   7  11  13     6573.11     6570.42    154.47 o 
   8  11  13     1985.42     1977.66     88.60 o 
   9  11  13     6100.99     6084.54    166.87 o 
  10  11  13      728.27      644.42     54.85 o 
  11  11  13     1054.28      991.99     56.31 o 
  12  11  13      757.28      771.38    102.13 o 
  13  11  13     1791.89     2162.18    116.22 o 
  14  11  13     2723.59     2995.52     96.52 o 
  15  11  13     3182.30     3545.26    154.84 o 
   0  12  13       48.96       54.02     28.06 o 
   1  12  13      180.37       94.43     23.92 o 
   2  12  13     2175.43     2143.10     68.38 o 
   3  12  13     8448.63     8390.50    138.31 o 
   4  12  13    10102.01     9976.85    157.73 o 
   5  12  13     6852.51     6698.49    115.83 o 
   6  12  13    11586.78    11420.60    223.68 o 
   7  12  13     2580.43     2652.28     69.84 o 
   8  12  13     5354.48     5554.14    148.32 o 
   9  12  13      523.97      399.38     57.88 o 
  10  12  13     1230.70     1244.29     67.25 o 
  11  12  13      174.74       84.24     37.31 o 
  12  12  13      325.95      371.12     55.28 o 
  13  12  13        1.54        0.00     37.48 o 
  14  12  13       10.01       35.12     47.06 o 
   1  13  13      867.16      894.89     40.92 o 
   2  13  13       20.04        0.00     25.10 o 
   3  13  13       84.28       44.84     28.38 o 
   4  13  13     2170.83     2146.66     67.18 o 
   5  13  13     3796.30     3916.50     83.08 o 
   6  13  13     1327.48     1263.66     50.80 o 
   7  13  13      907.02      958.99     45.46 o 
   8  13  13       46.22       12.29     29.19 o 
   9  13  13      105.69       59.99     43.31 o 
  10  13  13        3.97        0.00     48.23 o 
  11  13  13     1016.41     1018.48     60.28 o 
  12  13  13      664.12      590.38     52.30 o 
  13  13  13     1297.20     1274.28     82.46 o 
   0  14  13       33.86        0.00     31.09 o 
   1  14  13      164.68       87.18     28.58 o 
   2  14  13      359.53      311.95     34.35 o 
   3  14  13      466.69      492.20     40.11 o 
   4  14  13     1130.37     1123.26     53.87 o 
   5  14  13       66.84       19.06     34.50 o 
   6  14  13     1142.38     1146.80     51.74 o 
   7  14  13       10.14        7.95     28.30 o 
   8  14  13      442.78      489.70     38.93 o 
   9  14  13        5.21        0.00     28.45 o 
  10  14  13       98.04       86.75     37.14 o 
  11  14  13       17.26       15.23     42.65 o 
  12  14  13       48.33       29.31     46.09 o 
  13  14  13      216.69      141.48     47.37 o 
   1  15  13      183.36      144.69     32.10 o 
   2  15  13      167.05      114.00     30.13 o 
   3  15  13       60.31       10.52     32.04 o 
   4  15  13       56.36        8.10     30.70 o 
   5  15  13       44.77        0.00     34.24 o 
   6  15  13        3.30        0.00     28.39 o 
   7  15  13       58.56        0.00     28.68 o 
   8  15  13      186.03      163.05     36.28 o 
   9  15  13       55.92       20.70     29.83 o 
  10  15  13      114.42      101.10     37.57 o 
  11  15  13       60.36       35.67     38.71 o 
  12  15  13      117.81      150.04     47.50 o 
   0  16  13       88.17       30.53     37.68 o 
   1  16  13       85.29       79.74     37.08 o 
   2  16  13       30.46        9.12     29.00 o 
   3  16  13      652.05      673.77     44.38 o 
   4  16  13        8.21        0.00     31.94 o 
   5  16  13      234.92      218.88     42.91 o 
   6  16  13       22.25        0.00     38.37 o 
   7  16  13        0.08        0.00     31.30 o 
   8  16  13       59.78       11.47     33.70 o 
   9  16  13        6.42       20.40     31.85 o 
  10  16  13       21.94        1.89     32.17 o 
  11  16  13       72.64       97.65     35.37 o 
   1  17  13      300.50      169.71     40.18 o 
   2  17  13      368.82      352.89     38.59 o 
   3  17  13      304.86      177.26     34.26 o 
   4  17  13      176.27      162.05     42.92 o 
   5  17  13       85.89       90.19     41.51 o 
   6  17  13       21.55       46.97     42.63 o 
   7  17  13      978.38      999.45     82.99 o 
   8  17  13      310.33      285.05     39.27 o 
   9  17  13      490.07      518.29     57.48 o 
   0  18  13      426.06      358.53     66.51 o 
   1  18  13      144.24       97.29     34.46 o 
   2  18  13      299.50      291.16     39.00 o 
   3  18  13      251.50      246.76     37.26 o 
   4  18  13      348.78      362.23     51.62 o 
   5  18  13      604.78      541.86     79.21 o 
   6  18  13      230.92      174.16     46.72 o 
   7  18  13       64.22       11.47     40.93 o 
   8  18  13        5.01        0.00     45.38 o 
   1  19  13        4.15       15.81     33.50 o 
   2  19  13       32.47       13.42     33.45 o 
   3  19  13        0.99       63.00     38.87 o 
   4  19  13        7.24       14.57     37.79 o 
   5  19  13      307.40      243.41     86.54 o 
   6  19  13      271.15      283.81     53.10 o 
   0  20  13     1698.07     1557.16    141.86 o 
   1  20  13      774.40      714.96     50.57 o 
   2  20  13     2117.42     2167.19     87.46 o 
   0   0  14    23457.79    24150.77    647.58 o 
   1   0  14   175502.23   186128.53   3161.63 o 
   2   0  14     9379.49     9920.96    263.38 o 
   3   0  14    26587.24    27445.62    509.13 o 
   4   0  14     4983.09     5136.87    144.60 o 
   5   0  14     7313.44     6773.53    195.03 o 
   6   0  14       99.81       18.90     30.61 o 
   7   0  14    14399.67    14844.11    353.60 o 
   8   0  14      201.41      221.03     39.06 o 
   9   0  14     9392.21     9535.77    334.96 o 
  10   0  14     2745.44     2858.01    165.73 o 
  11   0  14     3312.94     3325.40    172.62 o 
  12   0  14     1891.57     2086.59     98.27 o 
  13   0  14     2252.42     2254.71    103.33 o 
  14   0  14      265.26      420.80     59.95 o 
  15   0  14     1063.99     1216.73     85.14 o 
  16   0  14       37.88       26.94     45.62 o 
  17   0  14       22.96       21.34     53.26 o 
   1   1  14     3970.55     3795.95     89.53 o 
   2   1  14      814.16      833.99     55.69 o 
   3   1  14     6504.44     6979.12    110.29 o 
   4   1  14      142.19      197.27     21.28 o 
   5   1  14      637.06      617.99     31.94 o 
   6   1  14     1131.28      985.28     37.90 o 
   7   1  14     1998.17     1853.70     55.06 o 
   8   1  14     1488.47     1635.29     49.17 o 
   9   1  14    11977.72    12088.20    202.99 o 
  10   1  14     2795.66     2869.68     86.02 o 
  11   1  14    21901.13    21612.96    314.71 o 
  12   1  14     3342.29     3334.90    111.69 o 
  13   1  14     8232.34     8203.95    166.14 o 
  14   1  14     1403.64     1488.61     70.40 o 
  15   1  14     1282.47     1348.82     69.37 o 
  16   1  14       73.35       28.70     31.25 o 
  17   1  14      775.36      686.40     55.90 o 
   0   2  14     4224.24     4362.61    148.09 o 
   1   2  14    37695.99    37906.81    525.44 o 
   2   2  14     4664.78     4611.15     94.62 o 
   3   2  14     8844.72     9336.47    137.48 o 
   4   2  14     1029.80     1026.00     36.99 o 
   5   2  14     1434.04     1408.23     43.25 o 
   6   2  14       86.67       90.30     20.36 o 
   7   2  14      361.84      496.52     52.84 o 
   8   2  14       11.30       20.64     19.95 o 
   9   2  14      886.81      914.74     40.84 o 
  10   2  14       36.90        0.00     27.80 o 
  11   2  14      649.85      667.43     47.67 o 
  12   2  14      563.40      591.67     44.19 o 
  13   2  14        4.93       16.13     34.81 o 
  14   2  14       20.15        0.00     31.34 o 
  15   2  14        1.21       28.18     41.42 o 
  16   2  14        0.33        0.00     31.92 o 
  17   2  14      122.97       89.91     37.56 o 
   1   3  14      172.52       91.34     26.18 o 
   2   3  14      313.63      217.49     23.89 o 
   3   3  14       91.99       45.62     18.03 o 
   4   3  14      341.49      358.80     26.34 o 
   5   3  14        2.42        0.00     16.45 o 
   6   3  14      235.33      242.90     29.47 o 
   7   3  14      352.55      313.52     26.64 o 
   8   3  14     1226.29     1378.67     50.83 o 
   9   3  14      205.56      166.07     33.51 o 
  10   3  14      562.39      436.62     37.47 o 
  11   3  14     6447.28     6350.59    125.22 o 
  12   3  14      689.04      684.06     49.13 o 
  13   3  14     3682.73     3892.56    132.60 o 
  14   3  14      336.23      373.54     55.53 o 
  15   3  14      331.87      408.78     41.44 o 
  16   3  14       16.48       12.23     32.76 o 
  17   3  14      416.91      412.08     44.68 o 
   0   4  14     1145.77     1298.03     66.32 o 
   1   4  14      156.17      119.13     28.94 o 
   2   4  14       69.92       66.69     19.27 o 
   3   4  14     2721.04     2509.07     52.85 o 
   4   4  14     1424.86     1398.60     44.06 o 
   5   4  14     5547.58     5815.44    129.22 o 
   6   4  14      283.15      253.75     25.41 o 
   7   4  14     2666.07     2713.81     64.28 o 
   8   4  14      497.91      499.79     30.91 o 
   9   4  14      102.05       71.56     23.90 o 
  10   4  14      321.93      236.71     49.59 o 
  11   4  14        7.80        0.00     35.48 o 
  12   4  14       23.21        0.00     29.37 o 
  13   4  14      297.59      293.30     39.00 o 
  14   4  14       14.83        0.00     30.62 o 
  15   4  14      109.64      157.26     35.10 o 
  16   4  14       25.43       26.85     33.71 o 
  17   4  14      109.13      170.01     41.77 o 
   1   5  14      311.35      253.00     23.03 o 
   2   5  14      383.38      362.64     32.15 o 
   3   5  14      434.25      417.36     32.29 o 
   4   5  14     1523.41     1508.94     46.95 o 
   5   5  14     6930.81     7267.72    118.29 o 
   6   5  14        8.31        8.55     20.31 o 
   7   5  14     1889.04     2151.45     57.95 o 
   8   5  14       43.95       57.34     32.75 o 
   9   5  14       82.06       27.15     23.66 o 
  10   5  14       36.07        0.00     26.28 o 
  11   5  14       24.44        0.00     31.17 o 
  12   5  14       48.09        0.00     45.65 o 
  13   5  14      470.06      397.09     53.20 o 
  14   5  14       41.08       19.80     36.30 o 
  15   5  14      906.81      905.60     54.23 o 
  16   5  14      158.86      182.19     40.25 o 
   0   6  14      566.28      498.25     44.77 o 
   1   6  14     2372.04     2334.59     69.94 o 
   2   6  14      462.23      491.89     30.84 o 
   3   6  14     6239.14     6088.89     97.91 o 
   4   6  14        3.01       13.04     21.31 o 
   5   6  14     3780.45     3973.74    101.38 o 
   6   6  14     1237.91     1208.91     46.30 o 
   7   6  14      152.41      162.93     32.14 o 
   8   6  14     1919.14     2021.40    100.37 o 
   9   6  14      235.77      208.17     29.85 o 
  10   6  14       23.86        0.00     28.40 o 
  11   6  14        2.32        0.00     27.23 o 
  12   6  14       17.75        0.00     32.31 o 
  13   6  14      582.38      629.33     78.73 o 
  14   6  14       18.18        0.00     36.27 o 
  15   6  14      589.81      759.02     56.86 o 
  16   6  14        0.07       40.02     37.71 o 
   1   7  14      294.52      299.80     26.34 o 
   2   7  14     1709.41     1646.66     53.07 o 
   3   7  14      825.55      884.44     44.99 o 
   4   7  14      160.45      198.77     22.35 o 
   5   7  14     3599.41     3831.00     71.55 o 
   6   7  14       44.83       35.84     22.71 o 
   7   7  14     3410.09     3692.10     79.72 o 
   8   7  14      854.30      771.06     60.08 o 
   9   7  14     4718.70     5119.65    102.49 o 
  10   7  14      436.13      408.38     42.44 o 
  11   7  14     5865.26     5773.09    129.19 o 
  12   7  14        5.45       11.51     35.17 o 
  13   7  14     2300.94     2491.22     90.46 o 
  14   7  14       99.79      102.46     38.76 o 
  15   7  14     2288.51     2527.60     96.93 o 
  16   7  14      654.45      632.52     59.44 o 
   0   8  14     1644.84     1471.07     67.95 o 
   1   8  14    15627.88    16341.91    203.24 o 
   2   8  14      884.58      838.22     35.89 o 
   3   8  14     4428.88     4490.33    103.23 o 
   4   8  14      842.47      961.31     51.22 o 
   5   8  14     5252.13     5290.68    104.64 o 
   6   8  14     1731.48     1812.43     75.98 o 
   7   8  14     7552.89     7874.51    141.50 o 
   8   8  14      915.64     1007.83     49.17 o 
   9   8  14     3590.08     4026.24     93.93 o 
  10   8  14      414.16      378.62     44.94 o 
  11   8  14       18.11       55.07     35.00 o 
  12   8  14       53.57       74.32     32.06 o 
  13   8  14       22.50       12.73     33.91 o 
  14   8  14       70.58       82.17     41.49 o 
  15   8  14       43.51       48.06     43.44 o 
   1   9  14     1277.95     1336.55     45.15 o 
   2   9  14        8.03       32.07     22.26 o 
   3   9  14     3678.42     3871.03     85.31 o 
   4   9  14      263.05      316.18     28.04 o 
   5   9  14     1506.15     1596.11     46.40 o 
   6   9  14      624.05      587.55     49.59 o 
   7   9  14     2746.13     2795.17    124.55 o 
   8   9  14       53.35       43.28     31.39 o 
   9   9  14    10068.00    10251.89    189.45 o 
  10   9  14      226.05      272.49     39.97 o 
  11   9  14     9615.79     9638.49    216.39 o 
  12   9  14      363.33      365.01     44.16 o 
  13   9  14     4185.32     4404.22    126.10 o 
  14   9  14      230.22      133.49     40.10 o 
  15   9  14     3259.21     3667.84    129.87 o 
   0  10  14      214.84      244.58     30.74 o 
   1  10  14    10011.65    10219.25    152.03 o 
   2  10  14     1713.52     1716.59     75.11 o 
   3  10  14     6525.38     6565.47    116.30 o 
   4  10  14     2059.21     1872.81     59.41 o 
   5  10  14     2588.35     2729.21     64.04 o 
   6  10  14      140.27       84.02     32.18 o 
   7  10  14     4940.06     4912.79    129.22 o 
   8  10  14      459.83      456.27     63.84 o 
   9  10  14     4990.67     5147.29    132.80 o 
  10  10  14      997.14      990.72     73.76 o 
  11  10  14     1204.57     1297.05     88.78 o 
  12  10  14      110.82      104.69     47.34 o 
  13  10  14       22.68        0.00     32.76 o 
  14  10  14       18.89       37.14     37.64 o 
  15  10  14       66.23       14.15     40.90 o 
   1  11  14       35.49       15.83     22.34 o 
   2  11  14        1.68        0.00     25.94 o 
   3  11  14     1384.17     1513.05     68.44 o 
   4  11  14       97.74       75.90     32.26 o 
   5  11  14      227.46      141.15     27.82 o 
   6  11  14       68.33        0.00     25.57 o 
   7  11  14      168.90      166.24     31.16 o 
   8  11  14      162.55      131.17     62.97 o 
   9  11  14       20.57       31.40     33.52 o 
  10  11  14       14.58        1.04     36.48 o 
  11  11  14     1758.62     1685.15     89.09 o 
  12  11  14        1.39       19.19     33.88 o 
  13  11  14     1459.44     1485.26     66.13 o 
  14  11  14       10.68       67.65     39.47 o 
   0  12  14      246.53      138.43     41.82 o 
   1  12  14       24.61       40.85     24.42 o 
   2  12  14       52.02       12.98     27.04 o 
   3  12  14     1468.49     1504.49     54.72 o 
   4  12  14      452.87      434.54     42.80 o 
   5  12  14     4262.65     4396.94     87.91 o 
   6  12  14        3.18        0.00     27.73 o 
   7  12  14     1048.60     1094.09     48.72 o 
   8  12  14       58.49       10.13     37.39 o 
   9  12  14       11.13        0.00     39.40 o 
  10  12  14       74.17       68.90     39.76 o 
  11  12  14       80.58       43.56     42.13 o 
  12  12  14        0.24        0.00     46.92 o 
  13  12  14      731.81      781.34     54.42 o 
   1  13  14      502.38      426.90     34.00 o 
   2  13  14      279.61      245.23     30.87 o 
   3  13  14      358.36      258.48     46.24 o 
   4  13  14      794.01      795.79     67.86 o 
   5  13  14     1909.68     1945.51     66.55 o 
   6  13  14     1045.48      988.68     48.29 o 
   7  13  14     5114.74     5266.97    106.51 o 
   8  13  14       81.15       64.48     29.55 o 
   9  13  14     1711.77     1717.02     79.32 o 
  10  13  14      191.97      157.50     53.28 o 
  11  13  14      542.67      461.86     60.44 o 
  12  13  14      688.85      687.21     57.06 o 
  13  13  14     1500.42     1541.01     74.73 o 
   0  14  14       47.09       88.07     46.36 o 
   1  14  14     2293.13     2294.15     66.52 o 
   2  14  14      897.57      794.06     42.97 o 
   3  14  14    11032.97    11309.67    187.02 o 
   4  14  14     1221.25     1331.22     58.41 o 
   5  14  14    13314.35    13660.43    217.94 o 
   6  14  14      330.34      313.33     53.96 o 
   7  14  14     3529.50     3732.40     93.68 o 
   8  14  14      132.24       80.95     31.07 o 
   9  14  14      443.01      334.14     45.81 o 
  10  14  14       51.64       31.58     41.49 o 
  11  14  14      503.63      497.74     58.62 o 
  12  14  14        8.69        0.26     46.43 o 
   1  15  14       66.09       45.17     34.50 o 
   2  15  14      703.02      710.92     50.22 o 
   3  15  14       44.54       52.41     32.35 o 
   4  15  14      308.29      267.65     40.56 o 
   5  15  14      957.32      937.11     59.05 o 
   6  15  14      150.02      186.61     39.49 o 
   7  15  14     3991.98     4265.36    131.67 o 
   8  15  14      741.31      700.57     49.98 o 
   9  15  14     2376.27     2366.07     78.02 o 
  10  15  14      429.60      436.45     51.49 o 
  11  15  14     1178.50     1065.07     70.21 o 
   0  16  14     1936.00     1953.84    108.66 o 
   1  16  14     1743.07     1886.42     65.65 o 
   2  16  14      286.08      234.67     36.22 o 
   3  16  14     2951.73     2935.99     80.22 o 
   4  16  14       25.37        0.00     33.64 o 
   5  16  14     3873.58     4006.09    134.63 o 
   6  16  14      576.38      497.09     51.14 o 
   7  16  14     1412.32     1487.20     72.03 o 
   8  16  14      412.68      447.34     43.81 o 
   9  16  14       79.89       45.00     33.91 o 
  10  16  14        1.21        0.00     32.93 o 
   1  17  14        0.17        6.33     31.27 o 
   2  17  14      354.78      297.61     38.91 o 
   3  17  14       66.12       55.44     31.42 o 
   4  17  14      330.86      495.66     55.89 o 
   5  17  14      987.10      921.77     74.75 o 
   6  17  14      291.23      342.11     91.87 o 
   7  17  14     1987.03     2077.48     81.49 o 
   8  17  14       75.94      124.78     44.07 o 
   0  18  14       11.08       28.58     56.60 o 
   1  18  14      664.92      569.23     52.54 o 
   2  18  14      291.98      251.83     39.99 o 
   3  18  14     2185.61     2256.52     74.96 o 
   4  18  14     1044.90     1244.56     73.12 o 
   5  18  14     2366.62     2350.96    129.48 o 
   6  18  14      144.72      109.06     47.02 o 
   1  19  14        1.89        0.00     39.17 o 
   2  19  14        3.35        0.00     34.74 o 
   3  19  14      172.97      136.97     42.34 o 
   4  19  14      523.60      587.12     53.95 o 
   1   1  15       42.06       38.56     22.68 o 
   2   1  15      919.97      826.11     35.31 o 
   3   1  15     1231.63     1071.01     70.04 o 
   4   1  15     1051.66      909.88     41.17 o 
   5   1  15     3263.48     2946.80     66.67 o 
   6   1  15      203.08      154.92     41.32 o 
   7   1  15     2305.86     2223.77     70.34 o 
   8   1  15       67.55       36.04     24.82 o 
   9   1  15     3044.54     3042.63     93.94 o 
  10   1  15       67.93       27.81     34.64 o 
  11   1  15     3327.27     3373.67    117.00 o 
  12   1  15      585.22      599.82     59.12 o 
  13   1  15     2290.16     2385.29     99.66 o 
  14   1  15       49.14       13.08     34.88 o 
  15   1  15      776.49      750.24     49.68 o 
  16   1  15        4.03        0.00     33.04 o 
   0   2  15       47.02      113.85     35.81 o 
   1   2  15    21332.59    21144.93    289.44 o 
   2   2  15     3259.26     3324.38     71.35 o 
   3   2  15    26555.68    26655.40    356.62 o 
   4   2  15      926.17      944.06     39.42 o 
   5   2  15    13199.92    13525.75    205.85 o 
   6   2  15      173.67      141.47     24.47 o 
   7   2  15     6806.96     6824.35    111.48 o 
   8   2  15      267.05      273.28     28.66 o 
   9   2  15     8194.80     8319.48    156.24 o 
  10   2  15      165.65       91.82     36.59 o 
  11   2  15     5047.66     5032.80    119.76 o 
  12   2  15       40.17       30.79     48.44 o 
  13   2  15      398.08      364.71     61.78 o 
  14   2  15       21.90       60.02     31.31 o 
  15   2  15       71.35       68.41     34.26 o 
  16   2  15       63.34       62.41     33.75 o 
   1   3  15      645.75      601.61     35.77 o 
   2   3  15      401.65      439.19     29.75 o 
   3   3  15     3776.51     3985.60     69.40 o 
   4   3  15      374.06      273.49     35.33 o 
   5   3  15     4444.54     4837.86     87.56 o 
   6   3  15      106.04      113.94     32.34 o 
   7   3  15     5014.36     5280.45     99.41 o 
   8   3  15      969.41     1016.01     41.05 o 
   9   3  15    10296.22    10419.50    207.43 o 
  10   3  15     1163.49     1097.54     56.26 o 
  11   3  15    12948.75    13224.73    231.78 o 
  12   3  15      581.22      576.11     74.84 o 
  13   3  15     9678.54    10039.00    188.36 o 
  14   3  15       75.34       26.88     33.17 o 
  15   3  15     3033.90     3048.84     91.59 o 
  16   3  15       50.11      113.04     36.26 o 
   0   4  15     5462.47     5559.16    146.07 o 
   1   4  15    31608.58    31355.86    394.40 o 
   2   4  15      197.43      169.56     23.56 o 
   3   4  15    13355.00    13687.71    203.81 o 
   4   4  15       33.99       48.00     28.03 o 
   5   4  15     6146.75     6123.97    114.61 o 
   6   4  15      407.67      321.72     28.88 o 
   7   4  15     5367.65     5505.54     97.13 o 
   8   4  15      440.45      427.65     38.14 o 
   9   4  15     2647.97     2705.89     72.34 o 
  10   4  15       17.49       58.04     32.39 o 
  11   4  15      525.42      541.24     47.71 o 
  12   4  15       32.65       35.33     34.99 o 
  13   4  15       75.79       29.13     51.92 o 
  14   4  15       77.07       20.19     35.92 o 
  15   4  15      217.73      265.69     44.50 o 
  16   4  15       24.84       60.38     36.44 o 
   1   5  15     2255.77     2136.12     57.83 o 
   2   5  15      414.28      433.54     26.85 o 
   3   5  15     3522.70     3654.56     76.85 o 
   4   5  15      353.48      331.76     29.30 o 
   5   5  15       13.03        3.60     20.15 o 
   6   5  15      314.99      313.74     29.15 o 
   7   5  15     1162.71     1114.95     44.06 o 
   8   5  15       46.27       56.05     24.75 o 
   9   5  15    10456.15    10154.82    211.53 o 
  10   5  15      783.48      803.19    136.38 o 
  11   5  15    11893.81    12140.95    217.39 o 
  12   5  15      428.77      398.15     51.37 o 
  13   5  15     4586.17     4548.00    115.06 o 
  14   5  15       91.65       29.92     37.88 o 
  15   5  15      837.93      779.60     57.29 o 
  16   5  15        0.81        0.00     37.51 o 
   0   6  15      129.75       70.15     34.84 o 
   1   6  15    16143.08    16680.49    207.83 o 
   2   6  15      585.88      567.99     36.56 o 
   3   6  15     3515.87     3901.63     82.41 o 
   4   6  15      233.20      234.22     28.23 o 
   5   6  15     1000.22     1030.27     41.09 o 
   6   6  15      186.23      159.45     26.68 o 
   7   6  15     2066.80     2248.02     61.15 o 
   8   6  15      232.62      256.50     36.81 o 
   9   6  15     1765.90     1814.51     62.98 o 
  10   6  15      384.34      412.50     45.54 o 
  11   6  15      660.65      574.46     48.21 o 
  12   6  15       21.11       12.87     32.80 o 
  13   6  15       41.65       57.78     38.46 o 
  14   6  15        6.63        0.00     36.33 o 
  15   6  15       40.99        5.93     38.61 o 
  16   6  15       73.62        0.00     43.59 o 
   1   7  15       28.36       41.48     19.41 o 
   2   7  15       35.66        7.61     19.28 o 
   3   7  15      251.84      257.06     37.83 o 
   4   7  15     1604.65     1723.85     75.93 o 
   5   7  15      114.16       56.75     27.49 o 
   6   7  15       37.59        8.31     22.72 o 
   7   7  15      219.69      158.93     38.48 o 
   8   7  15      274.23      239.78     34.41 o 
   9   7  15     2446.46     2431.57     73.17 o 
  10   7  15      164.06      156.18     39.01 o 
  11   7  15     5602.68     5822.06    127.92 o 
  12   7  15      525.89      438.54     47.32 o 
  13   7  15     1433.15     1422.40     70.08 o 
  14   7  15        0.16        0.00     35.97 o 
  15   7  15       38.27      101.41     43.06 o 
   0   8  15      126.61       80.64     34.02 o 
   1   8  15     2850.91     2628.71     58.64 o 
   2   8  15       83.65       85.97     24.00 o 
   3   8  15      758.03      776.94     41.74 o 
   4   8  15      143.67      143.10     29.26 o 
   5   8  15      300.96      325.43     33.38 o 
   6   8  15       24.16        5.65     24.49 o 
   7   8  15      421.40      416.22     34.36 o 
   8   8  15      794.68      746.24     46.00 o 
   9   8  15      953.01     1057.56     82.21 o 
  10   8  15      227.41      198.96     44.16 o 
  11   8  15     1838.70     1891.34     91.06 o 
  12   8  15       32.87       27.73     37.23 o 
  13   8  15      123.23      157.14     39.30 o 
  14   8  15        0.05        6.04     36.51 o 
  15   8  15       64.20       59.04     40.87 o 
   1   9  15        2.40        0.00     19.05 o 
   2   9  15     1290.28     1351.09     49.13 o 
   3   9  15      687.62      684.67     38.71 o 
   4   9  15        1.33       17.24     25.38 o 
   5   9  15     3403.74     3435.50     82.72 o 
   6   9  15      661.51      623.56     46.33 o 
   7   9  15     4671.79     4745.96    102.09 o 
   8   9  15      203.62      140.77     36.55 o 
   9   9  15      434.59      484.13     45.36 o 
  10   9  15        1.79        0.00     37.86 o 
  11   9  15      864.09      910.00     83.26 o 
  12   9  15       84.15       60.81     36.99 o 
  13   9  15       13.71       21.81     35.75 o 
  14   9  15      246.63      252.01     44.65 o 
   0  10  15       18.92       16.58     33.67 o 
   1  10  15     3483.77     3438.31     75.17 o 
   2  10  15     1098.34     1176.97     46.37 o 
   3  10  15    16006.57    16331.72    256.20 o 
   4  10  15     1494.38     1703.75     70.28 o 
   5  10  15    16539.00    17272.39    236.20 o 
   6  10  15       98.44       80.52     27.41 o 
   7  10  15     8261.91     8644.00    276.03 o 
   8  10  15        4.15       75.88     34.12 o 
   9  10  15     2743.53     2900.66     88.38 o 
  10  10  15       29.96        0.00     60.74 o 
  11  10  15     1211.55     1166.22     72.05 o 
  12  10  15      576.85      564.32     56.21 o 
  13  10  15       67.42       79.90     38.56 o 
  14  10  15      116.29      182.18     44.56 o 
   1  11  15      139.15      174.69     26.45 o 
   2  11  15       43.91       63.59     28.18 o 
   3  11  15     2429.41     2630.05     72.07 o 
   4  11  15       23.97      120.68     32.56 o 
   5  11  15    14696.30    15226.76    256.67 o 
   6  11  15      281.28      352.03     33.86 o 
   7  11  15     8986.33     9795.64    171.16 o 
   8  11  15     1647.34     1544.12     94.93 o 
   9  11  15     1242.21     1357.76     75.11 o 
  10  11  15      455.48      484.72     52.45 o 
  11  11  15     1153.63     1119.10     69.72 o 
  12  11  15      362.99      352.42     64.06 o 
  13  11  15     3881.98     4141.86    173.86 o 
   0  12  15     2868.97     2933.09    156.96 o 
   1  12  15     9075.19     9701.63    151.67 o 
   2  12  15      645.46      668.71     38.54 o 
   3  12  15    23325.07    24502.17    343.64 o 
   4  12  15      281.86      351.28     37.45 o 
   5  12  15    22315.88    23234.78    332.45 o 
   6  12  15     1786.43     1919.13     68.57 o 
   7  12  15     9970.24    10227.95    194.01 o 
   8  12  15      156.00      233.19     40.08 o 
   9  12  15     3479.58     3681.63    183.04 o 
  10  12  15        0.91        0.00     46.76 o 
  11  12  15     1012.36     1086.71     69.46 o 
  12  12  15      471.07      419.51     56.05 o 
  13  12  15        3.19       72.79     44.01 o 
   1  13  15      364.04      343.81     37.30 o 
   2  13  15       68.58       59.80     27.60 o 
   3  13  15     2402.18     2457.04     71.19 o 
   4  13  15      414.44      363.70     40.86 o 
   5  13  15     4080.68     4287.23    100.29 o 
   6  13  15      129.09       64.24     37.97 o 
   7  13  15     3103.49     2983.12     78.05 o 
   8  13  15      904.41      881.63     62.40 o 
   9  13  15     1319.64     1406.17     94.73 o 
  10  13  15      286.80      215.66     56.76 o 
  11  13  15      697.52      712.78     80.16 o 
  12  13  15      314.49      338.93     69.95 o 
   0  14  15       20.20        4.77     54.20 o 
   1  14  15      733.15      747.33     43.08 o 
   2  14  15       18.27        0.00     28.18 o 
   3  14  15       76.93       96.63     33.86 o 
   4  14  15      288.55      382.67     60.49 o 
   5  14  15      742.80      734.63     55.21 o 
   6  14  15       51.01       62.22     37.41 o 
   7  14  15     1308.23     1429.86     84.38 o 
   8  14  15       71.79      122.56     33.59 o 
   9  14  15      181.51      205.14     40.60 o 
  10  14  15        0.76       62.78     52.69 o 
  11  14  15       40.47       13.80     43.68 o 
   1  15  15      263.63      257.38     38.38 o 
   2  15  15      592.79      635.31     49.07 o 
   3  15  15      573.01      547.18     55.66 o 
   4  15  15       12.56        3.14     34.11 o 
   5  15  15      464.30      351.47     49.25 o 
   6  15  15      131.25      162.07     43.25 o 
   7  15  15      204.22      204.90     43.03 o 
   8  15  15        0.51        0.00     31.51 o 
   9  15  15        7.32        0.00     37.78 o 
  10  15  15       43.51       13.92     37.04 o 
   0  16  15        1.46        0.00     49.12 o 
   1  16  15     2314.25     2568.21     94.30 o 
   2  16  15       30.63        0.00     30.36 o 
   3  16  15      367.87      416.11     42.72 o 
   4  16  15       18.95        0.00     34.55 o 
   5  16  15       74.19       58.36     41.21 o 
   6  16  15        9.36        0.00     40.08 o 
   7  16  15      118.44      131.71     44.82 o 
   8  16  15        4.37        0.00     37.53 o 
   1  17  15       29.86        7.31     36.37 o 
   2  17  15      269.94      295.86     43.13 o 
   3  17  15        0.74        0.00     31.47 o 
   4  17  15       89.84       15.51     41.91 o 
   5  17  15        9.47        0.00     41.71 o 
   6  17  15       76.75      120.81     46.77 o 
   7  17  15      726.11      691.01     58.21 o 
   0  18  15      363.80      271.98     95.13 o 
   1  18  15     1717.34     1645.42     74.30 o 
   2  18  15       71.25       95.03     35.59 o 
   3  18  15     1266.90     1336.31     60.25 o 
   4  18  15      299.32      283.31     49.10 o 
   5  18  15     1182.42     1239.90     76.13 o 
   0   0  16     1543.95     1299.74     95.79 o 
   1   0  16     8149.02     8115.60    190.72 o 
   2   0  16     8676.55     8107.71    190.99 o 
   3   0  16     4365.51     4331.05    217.80 o 
   4   0  16    10411.72    10105.06    304.53 o 
   5   0  16     1085.83     1222.93     80.24 o 
   6   0  16     1384.78     1611.04     87.18 o 
   7   0  16      522.17      484.79     49.65 o 
   8   0  16     5109.99     5148.57    146.22 o 
   9   0  16     3441.83     2984.62    109.89 o 
  10   0  16    12053.58    12137.11    335.74 o 
  11   0  16     2487.32     2357.79    144.49 o 
  12   0  16      779.81      654.15     82.12 o 
  13   0  16      282.34      281.78     69.26 o 
  14   0  16      496.86      540.74     77.72 o 
  15   0  16       25.57        0.00     54.15 o 
  16   0  16      361.56      432.90     72.74 o 
   1   1  16      159.17       85.73     24.63 o 
   2   1  16       40.70       41.95     23.65 o 
   3   1  16       99.36       44.91     24.59 o 
   4   1  16     1257.28     1220.13     44.66 o 
   5   1  16      283.89      251.52     35.20 o 
   6   1  16     1275.79     1345.23     53.43 o 
   7   1  16     2507.89     2441.01     66.79 o 
   8   1  16     1098.47      962.31     54.87 o 
   9   1  16    11609.01    11892.72    188.55 o 
  10   1  16     8954.50     9258.41    194.81 o 
  11   1  16    13424.40    13572.40    260.43 o 
  12   1  16     9046.25     9210.10    198.74 o 
  13   1  16     4018.57     3815.71    117.20 o 
  14   1  16      809.72      874.56     61.86 o 
  15   1  16      297.67      266.50     47.46 o 
  16   1  16       97.48       97.64     38.26 o 
   0   2  16     7569.05     7589.74    182.22 o 
   1   2  16     2490.64     2484.89     65.25 o 
   2   2  16     1042.32      996.81     42.91 o 
   3   2  16     1011.05      966.12     34.12 o 
   4   2  16      124.28      112.31     22.44 o 
   5   2  16       11.63        0.00     20.17 o 
   6   2  16      556.85      524.66     51.22 o 
   7   2  16      100.03       47.13     24.56 o 
   8   2  16     3965.18     4044.97    149.52 o 
   9   2  16       37.63        0.00     39.32 o 
  10   2  16      527.84      434.57     49.02 o 
  11   2  16       71.04       74.53     41.79 o 
  12   2  16      181.34       77.97     43.95 o 
  13   2  16        0.01        0.00     39.77 o 
  14   2  16       80.66      105.69     39.40 o 
  15   2  16       16.09       43.81     38.28 o 
  16   2  16       88.17       67.54     42.74 o 
   1   3  16       54.02       62.95     23.94 o 
   2   3  16     3848.82     4069.17     74.09 o 
   3   3  16       23.90        5.77     20.05 o 
   4   3  16      190.41      163.97     23.21 o 
   5   3  16     1853.18     1811.03     73.86 o 
   6   3  16     3055.83     3095.51     69.49 o 
   7   3  16      143.47      136.48     25.91 o 
   8   3  16      161.93      135.55     28.84 o 
   9   3  16     1657.45     1700.13    129.02 o 
  10   3  16     2714.34     2677.38     94.01 o 
  11   3  16     2463.52     2494.12    106.84 o 
  12   3  16       30.97       24.69     57.33 o 
  13   3  16      121.54       92.00     41.52 o 
  14   3  16      118.73      106.43     38.70 o 
  15   3  16      179.17      169.40     44.28 o 
   0   4  16      237.85      216.39     39.86 o 
   1   4  16      206.03      186.20     39.76 o 
   2   4  16       38.33       18.80     18.75 o 
   3   4  16      493.09      534.54     42.17 o 
   4   4  16     2487.82     2455.66     80.76 o 
   5   4  16     2580.83     2563.90     64.31 o 
   6   4  16     1595.25     1490.06     48.27 o 
   7   4  16     1405.82     1472.08     48.94 o 
   8   4  16        0.17        0.00     24.27 o 
   9   4  16      458.39      438.12     41.89 o 
  10   4  16        5.52        0.00     34.90 o 
  11   4  16       20.10        0.00     50.83 o 
  12   4  16      149.07      167.61     43.05 o 
  13   4  16        1.27        0.00     37.69 o 
  14   4  16        0.12       39.89     36.88 o 
  15   4  16      103.73      145.66     60.10 o 
   1   5  16      150.58      169.28     28.42 o 
   2   5  16     1491.58     1423.42     48.43 o 
   3   5  16      720.64      752.83     37.02 o 
   4   5  16      149.47      108.29     26.83 o 
   5   5  16     1679.01     1672.96     63.25 o 
   6   5  16       97.03       73.95     23.43 o 
   7   5  16      962.43      939.81     62.92 o 
   8   5  16     2408.56     2389.60     63.71 o 
   9   5  16      234.71      211.15     37.75 o 
  10   5  16     1250.76     1237.83     66.94 o 
  11   5  16      104.57       41.19     38.72 o 
  12   5  16        4.12        0.00     36.26 o 
  13   5  16      447.82      453.42     90.37 o 
  14   5  16      521.11      511.11     52.27 o 
  15   5  16     1118.44     1083.61    100.71 o 
   0   6  16     7423.86     7679.01    177.48 o 
   1   6  16     1101.22     1183.99     45.55 o 
   2   6  16       64.83       70.23     22.40 o 
   3   6  16      449.73      514.54     42.16 o 
   4   6  16       11.21        0.00     20.79 o 
   5   6  16     1400.69     1443.14     47.69 o 
   6   6  16     4562.62     4718.38     92.60 o 
   7   6  16     2532.80     2515.03     66.61 o 
   8   6  16     2207.53     2415.72    115.56 o 
   9   6  16      450.10      427.34     40.14 o 
  10   6  16      376.03      298.14     49.38 o 
  11   6  16       80.09       45.22     44.19 o 
  12   6  16      109.42      130.24     42.63 o 
  13   6  16      215.32      195.69     62.97 o 
  14   6  16      375.69      466.48     64.46 o 
  15   6  16      235.44      224.43     48.08 o 
   1   7  16      499.53      428.72     41.22 o 
   2   7  16     1926.25     1934.62     77.17 o 
   3   7  16     2392.58     2342.87     73.24 o 
   4   7  16      639.05      626.29     37.69 o 
   5   7  16     1893.24     1880.41     70.90 o 
   6   7  16     1527.98     1474.83     57.08 o 
   7   7  16     3296.85     3270.06     77.24 o 
   8   7  16     2804.82     2762.26     78.04 o 
   9   7  16     2397.83     2552.38     76.94 o 
  10   7  16     1583.77     1531.55     71.33 o 
  11   7  16      517.55      425.29     52.49 o 
  12   7  16      470.86      438.19     82.43 o 
  13   7  16      379.27      369.72     53.18 o 
  14   7  16      780.40      704.94     68.67 o 
   0   8  16     4357.63     4336.78    119.32 o 
   1   8  16     4944.35     4977.00     99.93 o 
   2   8  16     6939.23     6926.59    120.64 o 
   3   8  16     6273.85     6003.83    119.29 o 
   4   8  16     7885.39     7816.11    137.46 o 
   5   8  16     5580.80     5566.12    103.29 o 
   6   8  16     3633.25     3803.17     94.40 o 
   7   8  16     4154.07     4091.75    100.89 o 
   8   8  16     1524.09     1475.07     80.52 o 
   9   8  16     2148.92     2040.49     71.87 o 
  10   8  16     2704.11     2999.44    113.60 o 
  11   8  16      941.44      939.74     78.53 o 
  12   8  16      966.89     1024.71     68.27 o 
  13   8  16        2.37        0.00     40.78 o 
  14   8  16        0.40        0.00     39.90 o 
   1   9  16      329.66      397.65     34.55 o 
   2   9  16      298.57      372.16     32.76 o 
   3   9  16     2223.67     2390.71     67.31 o 
   4   9  16     2765.18     2895.36     74.50 o 
   5   9  16     3107.05     3346.97    117.92 o 
   6   9  16     3291.13     3546.66     81.21 o 
   7   9  16     2857.93     2942.23    116.08 o 
   8   9  16     1430.76     1595.98     84.83 o 
   9   9  16     1766.10     1716.42    102.15 o 
  10   9  16     1398.82     1390.04     73.62 o 
  11   9  16     1172.44     1134.91    100.09 o 
  12   9  16     2708.61     2772.42    109.74 o 
  13   9  16      708.28      630.37     64.12 o 
  14   9  16      697.51      635.81     61.13 o 
   0  10  16    10458.23     9521.25    230.38 o 
   1  10  16     5366.34     4809.38     98.03 o 
   2  10  16     6643.58     6401.39    113.34 o 
   3  10  16     5074.94     4896.35    109.63 o 
   4  10  16     2564.47     2655.67     72.83 o 
   5  10  16     3217.67     3293.23     84.88 o 
   6  10  16     3288.37     3237.45     75.79 o 
   7  10  16     2131.11     2168.13    101.45 o 
   8  10  16     3928.85     4233.03    130.89 o 
   9  10  16     2559.31     2682.77     87.82 o 
  10  10  16     1851.01     1942.78    117.40 o 
  11  10  16      737.56      770.89     62.22 o 
  12  10  16      116.87      145.65     46.25 o 
  13  10  16        0.31        0.00     45.65 o 
   1  11  16      485.64      366.84     52.70 o 
   2  11  16     3326.79     3470.46     75.21 o 
   3  11  16      768.16      829.12     64.84 o 
   4  11  16       92.21      140.83     34.97 o 
   5  11  16       92.23      118.00     34.96 o 
   6  11  16      307.97      322.07     36.23 o 
   7  11  16       21.79       20.73     30.95 o 
   8  11  16      818.32      826.04     63.77 o 
   9  11  16      473.75      396.21     54.10 o 
  10  11  16     1910.89     1834.41     99.96 o 
  11  11  16      375.66      313.93     55.38 o 
  12  11  16      125.99       83.51     44.31 o 
   0  12  16      215.14      174.24     47.92 o 
   1  12  16      264.41      265.84     36.56 o 
   2  12  16      586.95      665.67     58.88 o 
   3  12  16      899.62      961.06     53.61 o 
   4  12  16     2266.28     2225.71    103.90 o 
   5  12  16      545.28      726.80     62.21 o 
   6  12  16        1.82        0.00     30.94 o 
   7  12  16       16.86        7.17     36.10 o 
   8  12  16      448.31      364.34     44.30 o 
   9  12  16        0.14        0.00     35.49 o 
  10  12  16      217.59      177.40     59.62 o 
  11  12  16       65.67        0.00     53.41 o 
  12  12  16      456.40      551.32     80.42 o 
   1  13  16       26.95       55.44     32.32 o 
   2  13  16       33.70       49.88     29.27 o 
   3  13  16       30.79       78.27     32.85 o 
   4  13  16      183.29      156.66     35.67 o 
   5  13  16      895.94      883.32     66.30 o 
   6  13  16      872.03      853.09     64.30 o 
   7  13  16      577.62      587.34     59.17 o 
   8  13  16       78.69       46.04     32.06 o 
   9  13  16       46.99       42.91     37.37 o 
  10  13  16        2.99       17.86     41.54 o 
  11  13  16      177.15      127.58     78.59 o 
   0  14  16     2383.76     2240.84    115.73 o 
   1  14  16     2370.23     2431.58    116.11 o 
   2  14  16     2109.97     2114.18    106.12 o 
   3  14  16     2631.61     2819.31     84.24 o 
   4  14  16     2798.21     2791.48     82.51 o 
   5  14  16     2025.57     2175.19    120.88 o 
   6  14  16     1852.25     1758.90     74.21 o 
   7  14  16      570.96      557.69     59.58 o 
   8  14  16      245.98      167.16     36.10 o 
   9  14  16       85.62        6.62     32.33 o 
  10  14  16       30.10       77.87     44.13 o 
   1  15  16      143.68      118.59     38.03 o 
   2  15  16       45.66        0.00     29.42 o 
   3  15  16      533.45      547.82     49.03 o 
   4  15  16      169.71      133.50     37.50 o 
   5  15  16     1102.88     1007.78     64.20 o 
   6  15  16     1140.99     1094.36     65.52 o 
   7  15  16     1399.82     1273.97    122.48 o 
   8  15  16     1118.73     1125.13     86.14 o 
   9  15  16      854.40      820.71     56.44 o 
   0  16  16        8.75        0.00     52.77 o 
   1  16  16      157.53       80.19     38.67 o 
   2  16  16      245.63      249.37     37.01 o 
   3  16  16      164.31      108.37     36.58 o 
   4  16  16     1196.18     1295.03     86.01 o 
   5  16  16      299.95      262.48     47.07 o 
   6  16  16      400.27      423.66     52.97 o 
   7  16  16      192.05      202.90     45.01 o 
   1  17  16       30.14        7.24     38.48 o 
   2  17  16      111.19      100.81     41.76 o 
   3  17  16      435.10      411.33     44.02 o 
   4  17  16      178.17       92.58     53.53 o 
   5  17  16     1176.07     1244.45     91.49 o 
   0  18  16       18.61       41.15     57.24 o 
   1  18  16       37.25       33.21     42.29 o 
   1   1  17       59.50       76.59     24.12 o 
   2   1  17      951.08     1024.57     60.62 o 
   3   1  17       83.51       32.33     34.63 o 
   4   1  17      130.28       70.26     21.98 o 
   5   1  17       27.66       33.43     21.62 o 
   6   1  17     1441.68     1546.69     51.09 o 
   7   1  17      327.14      245.72     31.75 o 
   8   1  17      538.94      484.67     38.49 o 
   9   1  17      814.78      795.04     58.71 o 
  10   1  17     1209.07     1269.27     74.80 o 
  11   1  17      182.47       82.38     40.62 o 
  12   1  17     2694.12     2613.48     96.61 o 
  13   1  17        0.22        0.00     43.04 o 
  14   1  17      498.13      421.19     53.95 o 
  15   1  17       62.88        0.00     43.48 o 
   0   2  17     1315.65     1330.64     70.53 o 
   1   2  17      500.16      577.08     36.25 o 
   2   2  17     5223.71     5299.31    102.38 o 
   3   2  17       38.96       38.54     25.13 o 
   4   2  17     7645.21     8158.40    137.26 o 
   5   2  17       31.90       27.59     22.74 o 
   6   2  17     2124.18     2071.85     82.35 o 
   7   2  17       35.18       16.97     25.98 o 
   8   2  17     3206.93     2984.92     77.48 o 
   9   2  17       35.34       38.07     33.69 o 
  10   2  17     4902.29     4966.92    131.89 o 
  11   2  17      344.29      431.28     53.71 o 
  12   2  17      572.32      526.46     55.11 o 
  13   2  17       38.50       72.63     41.38 o 
  14   2  17      201.39      202.29     47.00 o 
  15   2  17       25.16        9.66     42.82 o 
   1   3  17      113.05       88.26     25.69 o 
   2   3  17      614.42      700.97     43.40 o 
   3   3  17      365.28      344.44     31.57 o 
   4   3  17      286.80      388.21     29.80 o 
   5   3  17      754.53      726.20     62.19 o 
   6   3  17      102.21       90.82     25.83 o 
   7   3  17     1511.23     1448.26     55.57 o 
   8   3  17     2561.20     2596.16     85.87 o 
   9   3  17     1358.44     1317.94     91.37 o 
  10   3  17     4993.67     4961.04    132.03 o 
  11   3  17      824.44      760.50     57.70 o 
  12   3  17     2695.09     2883.30    102.39 o 
  13   3  17      227.12      156.41     44.97 o 
  14   3  17     1410.43     1550.61    148.46 o 
  15   3  17       83.51        0.00     43.18 o 
   0   4  17     4505.82     4810.92    139.31 o 
   1   4  17        3.92        6.74     22.46 o 
   2   4  17     1323.52     1369.38     82.27 o 
   3   4  17      292.06      263.54     27.74 o 
   4   4  17       15.99       15.29     20.39 o 
   5   4  17       82.35       95.36     24.61 o 
   6   4  17     1875.01     2020.11     79.97 o 
   7   4  17      415.02      280.56     33.04 o 
   8   4  17     4566.00     4603.13     91.81 o 
   9   4  17      447.92      438.04     44.68 o 
  10   4  17      193.92      114.56     47.88 o 
  11   4  17       90.27       67.92     39.03 o 
  12   4  17       53.85        0.00     38.66 o 
  13   4  17      124.93       71.65     45.76 o 
  14   4  17        6.11        0.00     46.33 o 
   1   5  17      150.87      150.54     27.45 o 
   2   5  17     1472.10     1440.68     54.99 o 
   3   5  17        6.35        0.00     25.98 o 
   4   5  17       85.37       86.94     34.50 o 
   5   5  17     1051.86     1151.90     54.93 o 
   6   5  17      178.97      151.75     31.46 o 
   7   5  17     1225.71     1245.19     48.16 o 
   8   5  17     1443.87     1511.89     87.68 o 
   9   5  17      433.46      424.05     43.62 o 
  10   5  17     2221.18     2285.12    109.91 o 
  11   5  17      544.93      464.79     52.28 o 
  12   5  17      327.22      298.87     47.57 o 
  13   5  17      250.02      258.82     50.23 o 
  14   5  17       76.36       14.43     45.32 o 
   0   6  17     3646.34     3723.48    115.94 o 
   1   6  17       30.29       27.06     25.04 o 
   2   6  17     3369.60     3353.56     87.68 o 
   3   6  17      477.35      391.46     32.73 o 
   4   6  17      257.62      185.02     43.91 o 
   5   6  17        0.47        0.00     24.66 o 
   6   6  17       15.50        0.00     23.76 o 
   7   6  17      522.15      562.75     37.26 o 
   8   6  17      416.71      340.40     34.06 o 
   9   6  17      170.49      112.91     33.27 o 
  10   6  17     1536.44     1696.25    119.58 o 
  11   6  17        0.74        0.00     36.82 o 
  12   6  17       67.99       79.43     43.93 o 
  13   6  17       21.23        0.00     42.05 o 
  14   6  17      200.25      225.14     54.31 o 
   1   7  17       34.32        0.00     23.91 o 
   2   7  17       90.45       63.12     29.61 o 
   3   7  17      117.18       61.57     30.42 o 
   4   7  17      304.71      306.10     32.49 o 
   5   7  17       36.43        0.00     26.91 o 
   6   7  17       98.65       81.92     32.26 o 
   7   7  17       20.50        0.00     25.71 o 
   8   7  17       24.79        8.04     29.97 o 
   9   7  17      504.10      456.10     52.54 o 
  10   7  17      755.61      739.26     73.86 o 
  11   7  17      205.26      187.66     81.11 o 
  12   7  17     2049.19     2260.04    126.86 o 
  13   7  17        9.11        0.12     62.97 o 
  14   7  17        4.10        0.00     44.68 o 
   0   8  17     4587.58     4446.03    123.96 o 
   1   8  17      273.13      158.35     31.07 o 
   2   8  17     2328.01     2147.57    124.52 o 
   3   8  17       13.74        0.00     28.76 o 
   4   8  17       29.30       21.55     26.87 o 
   5   8  17      136.01      122.10     29.70 o 
   6   8  17      199.73      199.66     30.68 o 
   7   8  17       73.63        0.00     32.84 o 
   8   8  17      456.83      441.34     42.61 o 
   9   8  17       56.78        0.00     37.72 o 
  10   8  17     1333.09     1439.16     72.44 o 
  11   8  17        3.88        0.00     41.42 o 
  12   8  17       21.68       44.11     43.30 o 
  13   8  17      669.15      659.04     63.85 o 
   1   9  17       71.25       60.23     26.89 o 
   2   9  17      258.90      251.16     38.21 o 
   3   9  17      882.69      836.81     44.00 o 
   4   9  17      601.07      688.80     62.91 o 
   5   9  17     1060.05     1060.34     64.29 o 
   6   9  17     2047.20     2146.43     83.19 o 
   7   9  17       89.02       21.98     34.32 o 
   8   9  17       10.11       44.70     43.01 o 
   9   9  17       34.11       46.08     35.39 o 
  10   9  17     1896.79     2081.11    103.56 o 
  11   9  17       11.10        0.00     46.07 o 
  12   9  17       87.94       90.61     45.84 o 
  13   9  17       69.17       43.75     48.62 o 
   0  10  17       92.23      102.19     56.51 o 
   1  10  17      234.55      205.73     32.25 o 
   2  10  17     3662.18     3702.04    103.01 o 
   3  10  17       23.78       83.97     29.40 o 
   4  10  17     9003.87     9140.02    244.84 o 
   5  10  17      282.64      355.82     45.52 o 
   6  10  17     3175.22     3337.07     86.88 o 
   7  10  17     1070.25     1177.57     79.10 o 
   8  10  17       79.29       48.80     41.99 o 
   9  10  17      417.45      373.82     53.91 o 
  10  10  17      658.33      656.42     84.72 o 
  11  10  17      144.92      158.12     71.41 o 
  12  10  17      716.58      810.95     97.15 o 
   1  11  17      901.51      863.40     48.87 o 
   2  11  17      290.20      293.95     36.75 o 
   3  11  17     1718.34     1674.76     79.57 o 
   4  11  17     2343.96     2285.68     70.94 o 
   5  11  17      576.91      555.85     43.17 o 
   6  11  17     3211.57     3080.11     86.85 o 
   7  11  17      535.70      641.57     43.84 o 
   8  11  17      729.12      775.08     72.92 o 
   9  11  17      446.13      543.43     61.20 o 
  10  11  17       40.36       12.82     66.11 o 
  11  11  17       27.75        0.00     42.50 o 
   0  12  17     3727.14     3954.47    156.55 o 
   1  12  17       22.44        5.51     29.48 o 
   2  12  17     3656.30     3764.29     93.77 o 
   3  12  17       41.12      117.98     32.10 o 
   4  12  17     5517.82     5850.68    117.82 o 
   5  12  17      559.62      566.72     66.09 o 
   6  12  17     6276.09     6598.39    132.81 o 
   7  12  17     1323.41     1189.84     64.86 o 
   8  12  17     2225.17     2584.63    100.75 o 
   9  12  17       96.19      103.47     48.80 o 
  10  12  17      271.50      253.74     63.45 o 
  11  12  17      198.71      175.94     73.95 o 
   1  13  17      169.16       60.50     34.99 o 
   2  13  17      971.11      929.11     72.34 o 
   3  13  17      573.17      598.04     45.13 o 
   4  13  17     1146.33     1184.14     57.39 o 
   5  13  17      613.48      613.16     47.12 o 
   6  13  17     1576.29     1692.16    106.26 o 
   7  13  17      321.52      207.82     52.03 o 
   8  13  17      783.69      781.31     69.82 o 
   9  13  17       10.59        0.00     35.72 o 
  10  13  17        4.90       12.01     42.54 o 
   0  14  17      659.58      626.61     76.05 o 
   1  14  17      708.94      680.94     53.96 o 
   2  14  17      290.92      248.75     41.14 o 
   3  14  17       11.61       31.09     34.00 o 
   4  14  17      221.68      240.85     41.04 o 
   5  14  17       16.32       54.42     35.44 o 
   6  14  17      331.28      304.89     47.09 o 
   7  14  17        1.27        1.37     37.97 o 
   8  14  17        1.88        0.00     38.83 o 
   1  15  17       25.53       33.80     37.86 o 
   2  15  17        6.65        0.00     34.28 o 
   3  15  17       17.33        0.00     33.83 o 
   4  15  17       64.14       42.33     36.86 o 
   5  15  17      160.66       64.57     43.08 o 
   6  15  17      373.51      267.82     47.45 o 
   7  15  17       12.94        0.00     39.42 o 
   0  16  17      863.98      714.16     83.32 o 
   1  16  17      337.69      314.18     48.06 o 
   2  16  17      492.47      413.27     62.18 o 
   3  16  17      209.54      176.13     39.58 o 
   4  16  17       42.54        0.00     34.83 o 
   5  16  17       22.12        0.00     38.67 o 
   1  17  17      100.32       83.32     45.26 o 
   2  17  17      125.31       90.55     44.23 o 
   0   0  18    26890.74    28121.37    762.97 o 
   1   0  18      719.31      833.20     61.85 o 
   2   0  18    11100.86    11552.66    322.38 o 
   3   0  18        6.69        2.72     45.82 o 
   4   0  18      248.75      232.92     36.84 o 
   5   0  18       64.83       49.27     31.97 o 
   6   0  18       16.97        0.00     32.23 o 
   7   0  18     2457.40     2610.76    102.47 o 
   8   0  18     1431.81     1400.59     83.59 o 
   9   0  18     4537.27     4595.65    248.10 o 
  10   0  18      578.53      608.36     78.90 o 
  11   0  18      716.05      691.95     83.09 o 
  12   0  18        5.65        0.00     60.60 o 
  13   0  18        5.82       29.03     59.50 o 
  14   0  18      387.71      367.20     79.38 o 
   1   1  18      974.76      990.68     49.89 o 
   2   1  18        1.74        2.31     27.55 o 
   3   1  18     1087.10     1157.14     76.28 o 
   4   1  18      522.20      512.03     30.53 o 
   5   1  18       40.43       13.07     25.98 o 
   6   1  18      574.26      546.07     37.37 o 
   7   1  18      659.98      648.04     41.26 o 
   8   1  18      570.76      523.35     40.24 o 
   9   1  18       15.95        8.15     37.11 o 
  10   1  18     4515.92     4560.26    128.02 o 
  11   1  18      190.37      200.68     46.04 o 
  12   1  18     1550.78     1506.12     79.89 o 
  13   1  18      122.70       71.70     43.19 o 
  14   1  18        4.90       20.99     44.89 o 
   0   2  18     5943.25     6572.41    172.38 o 
   1   2  18       20.70        2.95     27.09 o 
   2   2  18     1046.91     1140.55     54.49 o 
   3   2  18      132.23      139.39     34.31 o 
   4   2  18      989.26     1059.31     48.36 o 
   5   2  18        0.57       17.46     23.35 o 
   6   2  18      678.62      684.88     39.75 o 
   7   2  18      388.46      313.09     33.90 o 
   8   2  18       56.26        0.00     29.14 o 
   9   2  18     1310.74     1293.99    119.31 o 
  10   2  18        2.05        5.36     38.95 o 
  11   2  18      335.17      253.35     59.74 o 
  12   2  18      102.96       93.60     41.96 o 
  13   2  18      283.45      238.32     51.75 o 
  14   2  18       12.86        9.42     43.15 o 
   1   3  18      388.16      427.16     35.77 o 
   2   3  18        0.64        0.00     24.62 o 
   3   3  18      506.40      460.02     44.56 o 
   4   3  18      125.25      132.30     30.63 o 
   5   3  18       47.48       34.33     24.34 o 
   6   3  18      530.53      499.17     35.49 o 
   7   3  18      111.48       73.93     27.78 o 
   8   3  18        7.51        0.00     28.38 o 
   9   3  18      107.56       87.94     35.95 o 
  10   3  18      223.10      102.67     42.39 o 
  11   3  18       30.02        5.34     44.43 o 
  12   3  18       54.87       43.96     40.15 o 
  13   3  18       44.19        0.00     41.31 o 
  14   3  18       76.87       16.20     49.99 o 
   0   4  18       56.73       38.41     37.75 o 
   1   4  18        4.66        0.00     23.14 o 
   2   4  18        4.40        0.00     25.69 o 
   3   4  18      424.41      405.45     39.77 o 
   4   4  18     1744.27     1600.75     92.22 o 
   5   4  18      260.17      201.10     27.66 o 
   6   4  18     3377.94     3189.83    105.34 o 
   7   4  18       47.49       31.84     26.95 o 
   8   4  18      741.37      785.63     53.48 o 
   9   4  18        1.37        0.00     31.32 o 
  10   4  18       42.20        0.00     38.17 o 
  11   4  18      145.21      148.88     55.71 o 
  12   4  18       47.46       36.91     38.90 o 
  13   4  18      847.96      850.21     85.77 o 
  14   4  18        8.67       32.36     44.86 o 
   1   5  18      137.03      133.46     28.63 o 
   2   5  18      309.63      288.44     52.29 o 
   3   5  18      543.65      610.24     45.53 o 
   4   5  18      366.22      375.56     36.64 o 
   5   5  18        2.90        0.00     26.94 o 
   6   5  18      830.70      891.44     44.18 o 
   7   5  18        3.53        0.00     26.04 o 
   8   5  18      123.58       93.16     30.07 o 
   9   5  18      220.94      110.98     36.47 o 
  10   5  18      232.07      156.12     43.64 o 
  11   5  18       93.30       70.15     41.46 o 
  12   5  18      147.76      146.93     44.71 o 
  13   5  18       24.52        0.00     41.19 o 
   0   6  18     1731.58     1822.01     87.18 o 
   1   6  18      111.13       30.63     25.68 o 
   2   6  18      511.35      550.33     54.16 o 
   3   6  18       15.09        0.00     24.26 o 
   4   6  18      351.49      325.98     34.42 o 
   5   6  18       54.34       21.84     32.63 o 
   6   6  18      441.85      462.48     37.70 o 
   7   6  18        3.34        0.00     26.62 o 
   8   6  18       56.81       80.97     29.70 o 
   9   6  18      103.26       51.31     35.41 o 
  10   6  18      110.72       84.99     49.69 o 
  11   6  18      297.37      218.74     55.96 o 
  12   6  18      130.16      178.91     49.56 o 
  13   6  18      383.14      373.37     71.26 o 
   1   7  18       25.21       32.33     27.78 o 
   2   7  18        3.19       16.56     29.53 o 
   3   7  18        4.00        0.00     23.34 o 
   4   7  18      487.42      556.71     48.78 o 
   5   7  18      497.41      498.61     36.79 o 
   6   7  18      663.31      665.01     45.91 o 
   7   7  18      363.34      298.57     39.40 o 
   8   7  18      110.69       80.78     32.25 o 
   9   7  18      168.28      114.98     40.78 o 
  10   7  18      200.81      278.82     48.69 o 
  11   7  18      165.93      177.69     74.09 o 
  12   7  18       55.42       25.08     51.77 o 
  13   7  18      210.53      263.62     59.17 o 
   0   8  18      825.48      815.51     64.66 o 
   1   8  18      132.82       82.40     28.97 o 
   2   8  18     1066.16     1111.99     62.83 o 
   3   8  18       33.55       17.83     27.46 o 
   4   8  18      580.04      540.53     39.82 o 
   5   8  18       28.05       19.75     27.65 o 
   6   8  18       15.86        0.00     30.34 o 
   7   8  18      435.69      405.39     60.55 o 
   8   8  18       32.11        6.01     34.41 o 
   9   8  18      576.49      616.76     48.76 o 
  10   8  18      124.64      172.49     62.41 o 
  11   8  18      264.00      210.45     64.56 o 
  12   8  18      174.06      118.48     60.60 o 
   1   9  18       15.91        0.00     26.42 o 
   2   9  18      448.14      382.82     38.82 o 
   3   9  18       54.76       24.90     27.18 o 
   4   9  18      119.15       39.09     29.94 o 
   5   9  18      109.67       86.49     31.04 o 
   6   9  18       11.81        0.00     29.93 o 
   7   9  18      424.09      444.53     47.28 o 
   8   9  18      285.15      219.00     48.63 o 
   9   9  18      106.43       69.77     38.33 o 
  10   9  18      594.01      712.62     71.69 o 
  11   9  18        4.90       40.17     49.36 o 
  12   9  18      150.75       98.76     50.09 o 
   0  10  18     3597.73     3753.94    128.00 o 
   1  10  18      560.11      507.06     54.45 o 
   2  10  18      766.28      783.87     45.91 o 
   3  10  18      586.25      477.49     61.47 o 
   4  10  18       48.47        0.00     29.50 o 
   5  10  18      104.94       54.58     31.68 o 
   6  10  18     1255.52     1274.33     71.62 o 
   7  10  18      152.02      113.19     46.19 o 
   8  10  18     1782.26     1905.25     72.71 o 
   9  10  18     1056.78     1161.34     74.79 o 
  10  10  18       91.58      122.80     43.80 o 
  11  10  18      541.83      595.06     55.47 o 
   1  11  18       92.92       42.25     31.57 o 
   2  11  18      930.78      928.05     53.04 o 
   3  11  18      144.18      114.34     30.99 o 
   4  11  18      103.19      106.48     33.13 o 
   5  11  18        2.66        0.00     31.50 o 
   6  11  18       13.44        5.68     33.95 o 
   7  11  18      336.89      231.29     44.02 o 
   8  11  18       21.21        0.00     34.85 o 
   9  11  18       96.47      107.12     39.56 o 
  10  11  18       21.57        2.36     50.01 o 
   0  12  18      605.03      672.37     65.85 o 
   1  12  18      230.90      179.36     36.41 o 
   2  12  18      444.52      523.71     45.41 o 
   3  12  18       25.91        0.00     30.10 o 
   4  12  18      363.60      386.32     39.85 o 
   5  12  18      120.55       91.95     34.99 o 
   6  12  18      380.28      358.99     42.03 o 
   7  12  18       20.44        0.00     37.73 o 
   8  12  18       35.28       79.42     39.37 o 
   9  12  18      214.38      133.20     41.48 o 
   1  13  18      215.39      171.74     40.08 o 
   2  13  18      414.74      429.00     47.60 o 
   3  13  18      226.08      315.78     46.13 o 
   4  13  18       24.84       15.69     33.66 o 
   5  13  18      242.86      252.75     39.43 o 
   6  13  18      109.19      124.65     41.54 o 
   7  13  18      344.02      240.75     46.41 o 
   8  13  18      657.72      666.97     56.74 o 
   0  14  18       82.80        0.00    102.47 o 
   1  14  18       77.19       61.19     50.99 o 
   2  14  18      144.19       47.54     38.79 o 
   3  14  18      161.03       62.04     44.68 o 
   4  14  18     1242.97     1371.60     62.93 o 
   5  14  18      362.82      439.18     46.35 o 
   6  14  18     1281.45     1356.36     74.64 o 
   7  14  18        9.73       26.99     40.70 o 
   1  15  18        0.24        0.00     37.31 o 
   2  15  18      267.84      168.99     42.53 o 
   3  15  18       21.28        0.00     38.44 o 
   4  15  18        4.37        0.00     49.34 o 
   5  15  18       20.25        0.00     39.53 o 
   0  16  18     1201.94     1154.28     98.11 o 
   1  16  18        2.45        0.00     39.06 o 
   2  16  18       46.11        7.25     44.20 o 
   1   1  19      624.68      729.32     56.86 o 
   2   1  19      155.89      156.87     30.81 o 
   3   1  19      429.87      442.23     71.48 o 
   4   1  19      183.03      168.61     39.37 o 
   5   1  19     1122.05     1159.46     45.70 o 
   6   1  19       11.73        0.00     26.76 o 
   7   1  19      295.21      281.44     39.73 o 
   8   1  19       41.86        1.86     32.28 o 
   9   1  19      434.04      497.36     41.61 o 
  10   1  19        0.15        0.00     37.05 o 
  11   1  19       99.59       85.73     54.65 o 
  12   1  19        0.01       10.31     41.39 o 
  13   1  19      179.73      128.28     46.14 o 
   0   2  19     1982.57     1878.45     88.05 o 
   1   2  19     3552.07     3582.16     90.61 o 
   2   2  19      820.39      788.54     44.32 o 
   3   2  19       25.99       62.65     29.13 o 
   4   2  19       16.29        6.74     31.02 o 
   5   2  19      205.83      259.25     33.20 o 
   6   2  19        7.37       26.15     27.91 o 
   7   2  19     1098.96     1074.55     84.73 o 
   8   2  19       71.43       51.56     30.77 o 
   9   2  19      511.70      420.90     62.49 o 
  10   2  19      103.04       21.10     39.04 o 
  11   2  19       83.85       40.66     46.36 o 
  12   2  19       12.35       20.49     41.53 o 
  13   2  19      907.06      890.79     67.72 o 
   1   3  19      113.17       98.39     29.60 o 
   2   3  19        0.46        0.00     23.79 o 
   3   3  19      157.47      123.27     33.41 o 
   4   3  19       22.24        0.00     29.84 o 
   5   3  19      165.85       89.28     31.41 o 
   6   3  19      195.38      122.56     28.85 o 
   7   3  19     1146.45     1218.24     57.95 o 
   8   3  19      158.23       98.98     44.09 o 
   9   3  19     1181.14     1181.77     60.24 o 
  10   3  19       81.29       97.21     46.68 o 
  11   3  19      199.32      133.03     44.77 o 
  12   3  19       35.64        3.20     40.56 o 
  13   3  19        0.82        0.00     41.23 o 
   0   4  19      130.65       89.47     41.22 o 
   1   4  19      880.05      986.35     49.00 o 
   2   4  19      444.80      499.50     43.79 o 
   3   4  19      126.22      143.98     33.66 o 
   4   4  19     1446.41     1650.86     95.64 o 
   5   4  19     1040.95     1000.31     70.99 o 
   6   4  19     1999.02     2032.59     63.23 o 
   7   4  19     2300.25     2414.81     88.22 o 
   8   4  19     1253.89     1334.25     56.19 o 
   9   4  19       12.67       65.03     36.67 o 
  10   4  19     1028.83     1008.71    103.85 o 
  11   4  19      961.40     1079.95     67.47 o 
  12   4  19      629.40      671.50     72.74 o 
  13   4  19      100.25      114.15     47.37 o 
   1   5  19       56.71       25.22     26.06 o 
   2   5  19      756.70      742.33     45.28 o 
   3   5  19        8.41        3.46     30.74 o 
   4   5  19      153.64       34.61     33.25 o 
   5   5  19       76.66       55.08     32.03 o 
   6   5  19       50.74       35.26     27.27 o 
   7   5  19     1701.18     1690.80     62.23 o 
   8   5  19      514.94      385.30     39.04 o 
   9   5  19     2374.39     2484.69    139.12 o 
  10   5  19       71.40       20.98     40.67 o 
  11   5  19        0.76        0.00     39.99 o 
  12   5  19        0.53       32.32     40.86 o 
   0   6  19      207.44      169.34     46.32 o 
   1   6  19       91.05      126.61     31.75 o 
   2   6  19       42.37       33.44     38.80 o 
   3   6  19     1248.08     1180.62     61.61 o 
   4   6  19     1513.19     1577.19     57.10 o 
   5   6  19     2576.03     2494.48    106.53 o 
   6   6  19     3190.44     3220.38    102.00 o 
   7   6  19       72.32       20.44     28.63 o 
   8   6  19     1412.15     1328.01     53.20 o 
   9   6  19       74.80       57.81     44.44 o 
  10   6  19      503.27      503.06     54.72 o 
  11   6  19        5.05        0.00     40.86 o 
  12   6  19      223.47      214.58     52.75 o 
   1   7  19     1015.50     1212.30     61.31 o 
   2   7  19      321.42      344.28     46.00 o 
   3   7  19      764.96      788.28     51.54 o 
   4   7  19      597.51      569.79     43.44 o 
   5   7  19     1576.31     1614.51     99.51 o 
   6   7  19      334.65      323.16     59.95 o 
   7   7  19      981.37      957.21     53.90 o 
   8   7  19        2.24        0.00     31.11 o 
   9   7  19      502.43      543.30     48.34 o 
  10   7  19      403.01      362.81     53.67 o 
  11   7  19      524.79      442.43     64.22 o 
   0   8  19     4450.94     4432.52    140.97 o 
   1   8  19     4423.01     4439.72    107.64 o 
   2   8  19     1193.38     1292.06     65.28 o 
   3   8  19       16.34        0.00     33.29 o 
   4   8  19       99.21       63.64     30.01 o 
   5   8  19       26.20       26.99     29.42 o 
   6   8  19       29.12       10.46     32.96 o 
   7   8  19      869.78      903.09     54.11 o 
   8   8  19       19.27        0.62     40.73 o 
   9   8  19      765.04      743.30     52.60 o 
  10   8  19        2.67        0.00     42.01 o 
  11   8  19       53.66       44.16     80.56 o 
   1   9  19      445.31      385.54     39.55 o 
   2   9  19       95.75       52.75     31.94 o 
   3   9  19      411.10      274.60     41.37 o 
   4   9  19      236.78      203.05     34.84 o 
   5   9  19      110.66       43.39     31.57 o 
   6   9  19       85.83       29.71     33.16 o 
   7   9  19        0.28        0.00     35.91 o 
   8   9  19      126.35      107.62     38.14 o 
   9   9  19        2.85        0.00     46.24 o 
  10   9  19      303.65      406.55     55.16 o 
   0  10  19     1925.09     1903.79    130.26 o 
   1  10  19     1070.85      990.72     59.60 o 
   2  10  19     1311.50     1341.78     59.67 o 
   3  10  19      353.88      227.80     40.72 o 
   4  10  19       65.49       24.37     31.47 o 
   5  10  19        8.47        0.00     30.94 o 
   6  10  19       84.22       76.36     35.79 o 
   7  10  19      316.04      278.47     52.43 o 
   8  10  19        0.41        0.00     43.84 o 
   9  10  19      110.93       95.22     40.14 o 
  10  10  19      190.04      179.94     91.36 o 
   1  11  19       88.15      104.77     36.24 o 
   2  11  19      357.31      312.48     41.84 o 
   3  11  19      290.05      238.60     46.86 o 
   4  11  19      112.68       80.76     34.59 o 
   5  11  19      100.71       58.66     48.20 o 
   6  11  19       49.45       13.17     37.05 o 
   7  11  19       55.60       71.18     40.27 o 
   8  11  19       23.69        0.00     43.34 o 
   9  11  19       20.75       10.06     37.94 o 
   0  12  19     1870.41     1604.27     97.75 o 
   1  12  19      991.56      973.83     57.12 o 
   2  12  19     1204.30     1240.11     63.81 o 
   3  12  19       22.16        0.00     35.70 o 
   4  12  19       10.10        0.00     30.36 o 
   5  12  19      504.64      397.27     56.65 o 
   6  12  19      508.61      423.19     44.43 o 
   7  12  19       51.15       79.49     41.39 o 
   8  12  19       72.05       27.25     46.93 o 
   1  13  19      235.54      217.93     42.15 o 
   2  13  19        1.01        0.00     37.61 o 
   3  13  19      261.74      341.35     50.30 o 
   4  13  19       51.85       24.41     33.88 o 
   5  13  19      103.86      149.82     38.80 o 
   6  13  19        3.28        0.00     38.08 o 
   0  14  19     1812.00     1855.85    110.55 o 
   1  14  19      295.85      328.57     63.02 o 
   2  14  19      601.50      532.84     84.68 o 
   3  14  19        2.80       19.76     42.05 o 
   4  14  19        7.43        0.00     39.99 o 
   5  14  19       70.48       57.83     37.92 o 
   1  15  19        4.73       15.68     47.69 o 
   0   0  20       41.01      145.67     65.84 o 
   1   0  20     9051.74     9135.23    225.69 o 
   2   0  20      650.25      704.12     95.74 o 
   3   0  20     2701.17     3034.36    130.81 o 
   4   0  20      141.66      184.26     53.42 o 
   5   0  20     4625.41     4461.41    338.30 o 
   6   0  20     1211.00     1300.08     80.25 o 
   7   0  20       65.24        0.00     47.84 o 
   8   0  20     1829.56     1830.93    102.01 o 
   9   0  20      137.59      143.82     51.04 o 
  10   0  20      121.34       66.27     59.88 o 
  11   0  20        9.38        0.00     58.78 o 
  12   0  20       10.84       59.81     62.32 o 
   1   1  20      774.64      797.45     47.03 o 
   2   1  20     2242.17     2313.38     70.65 o 
   3   1  20       58.59       65.32     33.37 o 
   4   1  20      366.17      441.70     50.37 o 
   5   1  20     4198.61     4027.05    190.88 o 
   6   1  20       38.13       73.22     30.80 o 
   7   1  20     4370.16     4424.93    124.43 o 
   8   1  20      106.85      163.53     36.19 o 
   9   1  20     1108.99     1068.27     54.22 o 
  10   1  20       61.50       41.65     40.93 o 
  11   1  20      202.60      190.75     46.91 o 
  12   1  20      181.83      172.50     48.39 o 
   0   2  20      411.85      444.20     55.97 o 
   1   2  20       66.54       18.87     28.95 o 
   2   2  20       21.91       16.50     27.54 o 
   3   2  20     1368.98     1454.52     65.34 o 
   4   2  20      142.92      128.09     48.59 o 
   5   2  20     4314.90     4238.46    183.62 o 
   6   2  20      366.55      431.40     38.24 o 
   7   2  20     3717.23     3639.34     92.09 o 
   8   2  20      730.65      839.91     49.36 o 
   9   2  20      261.26      212.12     41.06 o 
  10   2  20      657.46      617.03     56.47 o 
  11   2  20        0.23        0.00     39.65 o 
  12   2  20       38.54        0.00     40.97 o 
   1   3  20       78.32       46.39     28.95 o 
   2   3  20       64.34       50.45     28.55 o 
   3   3  20      244.57      243.15     38.37 o 
   4   3  20      808.67      774.32     58.09 o 
   5   3  20      198.97      223.47     36.52 o 
   6   3  20       78.32       78.22     37.07 o 
   7   3  20     2163.43     2249.87     75.89 o 
   8   3  20      191.05      213.33     37.25 o 
   9   3  20     1251.13     1347.76     64.45 o 
  10   3  20      170.16       28.95     42.53 o 
  11   3  20      481.04      440.01     81.68 o 
  12   3  20        7.30        0.00     41.55 o 
   0   4  20      358.26      341.39     56.41 o 
   1   4  20       41.47       93.34     29.96 o 
   2   4  20        9.46        0.00     32.39 o 
   3   4  20      395.99      362.50     43.50 o 
   4   4  20       35.67       50.01     33.39 o 
   5   4  20     1295.84     1297.78     59.46 o 
   6   4  20      169.65      138.40     37.10 o 
   7   4  20      687.86      726.88     53.74 o 
   8   4  20      237.30      164.05     36.13 o 
   9   4  20       36.19        8.88     37.14 o 
  10   4  20      132.56      134.44     45.82 o 
  11   4  20       23.05       56.34     44.64 o 
   1   5  20      586.51      563.64     43.60 o 
   2   5  20      711.27      755.73     49.08 o 
   3   5  20      243.74      166.29     39.06 o 
   4   5  20       75.16       30.25     34.35 o 
   5   5  20      462.97      450.41     44.63 o 
   6   5  20       60.85        5.11     34.55 o 
   7   5  20      347.52      386.42     38.53 o 
   8   5  20        5.96       43.43     33.64 o 
   9   5  20     3302.34     3406.92    198.18 o 
  10   5  20       17.24       58.25     43.69 o 
  11   5  20     1353.53     1199.09     72.97 o 
   0   6  20        7.04       73.03     43.41 o 
   1   6  20     9342.29     9791.23    171.83 o 
   2   6  20      625.31      582.21     51.72 o 
   3   6  20     1890.65     2062.88     78.43 o 
   4   6  20      668.66      635.37     50.56 o 
   5   6  20     2525.67     2520.21     80.96 o 
   6   6  20        0.65        0.00     43.05 o 
   7   6  20     4781.23     5172.38    116.41 o 
   8   6  20        0.58       16.65     31.40 o 
   9   6  20      854.24      851.18     59.58 o 
  10   6  20      434.14      353.35     52.56 o 
  11   6  20      400.59      374.96     55.07 o 
   1   7  20      154.45      194.83     38.02 o 
   2   7  20      251.25      298.87     49.05 o 
   3   7  20      597.55      651.32     51.31 o 
   4   7  20        1.61       59.09     37.38 o 
   5   7  20     1206.84     1266.63     68.52 o 
   6   7  20       26.42       35.37     35.52 o 
   7   7  20     3253.35     3241.53     92.13 o 
   8   7  20        0.49        0.00     32.93 o 
   9   7  20     2274.58     2443.29     88.48 o 
  10   7  20        3.02       23.67     45.27 o 
   0   8  20      589.11      636.88     68.69 o 
   1   8  20     3795.89     3930.91     97.41 o 
   2   8  20      363.38      385.35     42.44 o 
   3   8  20     8995.22     9117.59    267.29 o 
   4   8  20      236.18      221.96     41.79 o 
   5   8  20     5344.91     5487.76    126.24 o 
   6   8  20      356.70      280.59     43.28 o 
   7   8  20      421.69      409.39     45.87 o 
   8   8  20      371.68      164.08     47.64 o 
   9   8  20      421.14      464.70     77.01 o 
  10   8  20      335.75      317.04     53.33 o 
   1   9  20      154.81      124.06     45.73 o 
   2   9  20      175.48      131.79     35.93 o 
   3   9  20       25.97       42.38     37.66 o 
   4   9  20       13.82        0.00     35.51 o 
   5   9  20     2032.61     2080.21     83.80 o 
   6   9  20       45.10        0.00     34.66 o 
   7   9  20     1436.78     1346.04     95.00 o 
   8   9  20       17.85        0.00     40.64 o 
   9   9  20      128.40       81.01     46.28 o 
   0  10  20      349.73      387.72     60.50 o 
   1  10  20      371.64      296.68     40.26 o 
   2  10  20       69.21       41.19     35.27 o 
   3  10  20      778.85      775.40     54.63 o 
   4  10  20       16.56        0.00     35.95 o 
   5  10  20      573.48      488.18     45.08 o 
   6  10  20       71.02        0.00     33.48 o 
   7  10  20       32.36       70.61     45.27 o 
   8  10  20      189.20      177.04     49.03 o 
   1  11  20        5.06        0.00     33.68 o 
   2  11  20        0.19       41.60     35.44 o 
   3  11  20       37.96        0.00     38.24 o 
   4  11  20       52.22        0.00     38.35 o 
   5  11  20        0.41        0.00     33.58 o 
   6  11  20       60.04       50.05     35.89 o 
   7  11  20     1134.48     1044.84     68.77 o 
   0  12  20       14.49        0.00     49.71 o 
   1  12  20      150.08       77.62     38.42 o 
   2  12  20       52.50       12.08     37.41 o 
   3  12  20        4.95        0.00     40.63 o 
   4  12  20       52.36       79.93     40.63 o 
   5  12  20     1058.29     1059.22     57.38 o 
   6  12  20       45.44       86.23     38.57 o 
   1  13  20      291.05      255.24     43.35 o 
   2  13  20       28.61        0.00     36.28 o 
   3  13  20     1039.45     1100.52     80.76 o 
   4  13  20      243.87      207.61     48.48 o 
   1   1  21        1.89        0.00     28.51 o 
   2   1  21       84.52       55.74     30.10 o 
   3   1  21        3.46        0.00     30.19 o 
   4   1  21       59.71       62.34     41.61 o 
   5   1  21       75.84       73.89     49.50 o 
   6   1  21       10.99        0.00     42.74 o 
   7   1  21      132.72      125.03     39.82 o 
   8   1  21        8.86       11.67     36.75 o 
   9   1  21      205.53      156.47     37.54 o 
  10   1  21       57.31       60.43     43.10 o 
  11   1  21      227.21      104.43     46.41 o 
   0   2  21       93.53       34.26     43.86 o 
   1   2  21      492.41      558.73     53.60 o 
   2   2  21       87.85       96.31     31.03 o 
   3   2  21      765.50      855.30     53.58 o 
   4   2  21      333.23      354.58     49.94 o 
   5   2  21     1415.20     1365.43     97.10 o 
   6   2  21       34.87       36.71     48.42 o 
   7   2  21      651.76      564.44     44.38 o 
   8   2  21       28.18        9.04     34.52 o 
   9   2  21       60.09       51.59     38.11 o 
  10   2  21        1.15        0.00     40.12 o 
   1   3  21       16.46        0.00     31.33 o 
   2   3  21        2.59        0.00     37.84 o 
   3   3  21      220.63      178.96     44.20 o 
   4   3  21        0.84       31.56     40.40 o 
   5   3  21     1554.98     1625.26     80.92 o 
   6   3  21      361.35      401.60     47.00 o 
   7   3  21     3306.45     3303.13    101.12 o 
   8   3  21      426.24      445.47     42.85 o 
   9   3  21     2656.06     2864.83    108.86 o 
  10   3  21      155.69       97.07     46.19 o 
   0   4  21      885.28      840.52     71.96 o 
   1   4  21     4311.88     4501.28    105.09 o 
   2   4  21      405.92      385.01     41.98 o 
   3   4  21     7127.99     7407.98    156.56 o 
   4   4  21     1529.75     1531.22     68.87 o 
   5   4  21     8049.02     8433.36    183.48 o 
   6   4  21     1432.51     1396.28     67.42 o 
   7   4  21     5458.50     5745.24    161.38 o 
   8   4  21       59.59      104.91     35.54 o 
   9   4  21     1717.98     1842.73     74.90 o 
  10   4  21        5.12        0.00     42.91 o 
   1   5  21       29.94        1.14     33.55 o 
   2   5  21        6.19        0.00     32.56 o 
   3   5  21      473.82      492.62     49.92 o 
   4   5  21       36.82       91.40     38.80 o 
   5   5  21     4149.30     4486.67    261.45 o 
   6   5  21      479.84      494.49     47.98 o 
   7   5  21     4719.89     4980.00    176.98 o 
   8   5  21      891.33     1012.40     53.52 o 
   9   5  21     1454.22     1695.04    117.59 o 
  10   5  21      146.28      120.83     50.65 o 
   0   6  21       87.14       76.95     48.67 o 
   1   6  21      982.14      973.36     58.70 o 
   2   6  21      463.57      472.65     55.09 o 
   3   6  21     5441.74     5535.60    155.99 o 
   4   6  21      917.89      884.29     61.94 o 
   5   6  21     4979.31     5172.40    219.71 o 
   6   6  21      351.03      309.42     44.29 o 
   7   6  21     1491.84     1456.33     77.60 o 
   8   6  21        1.47       80.66     46.57 o 
   9   6  21      583.61      574.23     51.33 o 
   1   7  21       28.21        0.00     32.88 o 
   2   7  21      464.03      475.77     55.29 o 
   3   7  21       45.02       25.39     38.94 o 
   4   7  21        6.89        0.00     37.72 o 
   5   7  21      897.02      869.32     59.17 o 
   6   7  21       88.98      101.02     38.58 o 
   7   7  21      415.21      404.27     57.66 o 
   8   7  21      177.74      176.31     48.23 o 
   9   7  21       28.06       70.23     41.21 o 
   0   8  21      729.27      756.43     74.18 o 
   1   8  21     2160.23     2039.88     75.23 o 
   2   8  21       16.32        0.00     45.32 o 
   3   8  21      584.34      602.18     54.64 o 
   4   8  21       42.59       64.29     37.99 o 
   5   8  21        1.31        0.00     43.09 o 
   6   8  21       72.16       61.80     43.01 o 
   7   8  21        3.09        3.28     36.88 o 
   8   8  21      510.66      482.29     85.75 o 
   1   9  21        1.89       54.64     40.68 o 
   2   9  21      508.12      555.84     53.30 o 
   3   9  21       23.61        0.00     39.04 o 
   4   9  21      425.80      363.97     46.45 o 
   5   9  21       15.27        0.00     35.40 o 
   6   9  21        3.83        0.00     34.18 o 
   7   9  21        3.01        0.00     37.94 o 
   0  10  21      222.56      172.80     60.17 o 
   1  10  21     5720.52     5662.50    125.15 o 
   2  10  21      295.44      268.44     43.46 o 
   3  10  21     1303.43     1186.13     68.25 o 
   4  10  21       16.12       28.27     40.04 o 
   5  10  21       95.81       72.92     42.44 o 
   6  10  21        1.07        0.00     33.71 o 
   1  11  21      438.32      438.55     47.05 o 
   2  11  21      412.11      390.30     46.94 o 
   3  11  21      316.07      320.07     49.97 o 
   4  11  21      671.67      566.42     53.32 o 
   5  11  21       82.75       64.43     43.51 o 
   0  12  21      269.58      238.55     63.02 o 
   1  12  21     4773.10     4940.78    116.79 o 
   2  12  21      126.34      126.78     40.36 o 
   0   0  22     5752.15     5905.31    249.28 o 
   1   0  22     2750.07     2768.89    115.89 o 
   2   0  22     3453.05     3549.85    132.02 o 
   3   0  22     4244.89     4373.50    151.95 o 
   4   0  22     2642.68     2432.48    146.66 o 
   5   0  22     5129.99     4742.18    204.50 o 
   6   0  22     4185.22     4033.36    188.51 o 
   7   0  22     2650.20     2852.05    181.23 o 
   8   0  22      398.84      403.78     62.83 o 
   9   0  22      267.72      225.20     97.42 o 
   1   1  22       24.80       15.46     33.83 o 
   2   1  22      269.05      265.07     40.44 o 
   3   1  22      668.01      564.17     46.12 o 
   4   1  22      338.49      231.36     53.89 o 
   5   1  22     1956.02     2168.06    101.76 o 
   6   1  22     1569.49     1279.97    102.89 o 
   7   1  22     1040.76     1074.52     78.92 o 
   8   1  22     2622.70     2804.26     91.58 o 
   9   1  22       69.88       81.81     40.48 o 
   0   2  22     1113.58      992.68     77.26 o 
   1   2  22     2132.38     2073.51     72.73 o 
   2   2  22     3380.06     3368.57    112.78 o 
   3   2  22     2513.14     2424.72     93.53 o 
   4   2  22     6622.30     6470.62    156.67 o 
   5   2  22     2845.74     2686.78    108.90 o 
   6   2  22     2156.53     1989.21     97.19 o 
   7   2  22     2793.70     2751.59    114.08 o 
   8   2  22       63.74       59.35     45.24 o 
   9   2  22      875.65      908.84     59.13 o 
   1   3  22        2.96        0.00     32.90 o 
   2   3  22      613.22      756.06     58.91 o 
   3   3  22      524.70      506.81     50.42 o 
   4   3  22      384.56      429.18     49.89 o 
   5   3  22     1422.66     1475.34     85.97 o 
   6   3  22     2910.48     2905.07    114.27 o 
   7   3  22      503.28      544.59     55.57 o 
   8   3  22      389.28      304.98     49.22 o 
   9   3  22        5.86        0.00     38.64 o 
   0   4  22      191.74      132.08     53.81 o 
   1   4  22      171.53      182.35     39.55 o 
   2   4  22       22.57        0.00     32.68 o 
   3   4  22       76.89       16.13     38.12 o 
   4   4  22      694.36      643.27     60.80 o 
   5   4  22      254.49      187.26     50.41 o 
   6   4  22      281.21      240.36     60.57 o 
   7   4  22      278.14      195.64     46.75 o 
   8   4  22       17.83        0.00     41.70 o 
   1   5  22        4.34       12.96     34.99 o 
   2   5  22       31.50        0.00     34.45 o 
   3   5  22        2.57        0.00     37.13 o 
   4   5  22      319.17      202.75     44.92 o 
   5   5  22       17.03       97.63     47.76 o 
   6   5  22      334.80      387.37     60.96 o 
   7   5  22      235.19      228.07     46.59 o 
   8   5  22        6.31        0.00     41.30 o 
   0   6  22     1955.99     1838.88    111.19 o 
   1   6  22     4055.80     4410.07    114.22 o 
   2   6  22     5033.86     5038.37    125.00 o 
   3   6  22     3121.54     3252.96    103.34 o 
   4   6  22     5221.99     5286.74    161.52 o 
   5   6  22     1504.42     1497.63     72.82 o 
   6   6  22      600.87      528.27     67.47 o 
   7   6  22      488.02      382.66     50.23 o 
   1   7  22       14.10       29.03     37.51 o 
   2   7  22        6.61       69.89     39.38 o 
   3   7  22       22.29        0.00     41.75 o 
   4   7  22      683.80      782.81     60.22 o 
   5   7  22      615.55      615.39     56.55 o 
   6   7  22      883.91      921.63     98.90 o 
   7   7  22      884.14      979.28     63.14 o 
   0   8  22     3327.76     3266.15    137.22 o 
   1   8  22     3279.56     3317.38     97.26 o 
   2   8  22     3268.00     3337.37     96.97 o 
   3   8  22     2456.86     2526.67    101.91 o 
   4   8  22     1735.85     1676.98     84.15 o 
   5   8  22     1201.30     1155.73     66.26 o 
   6   8  22     1534.52     1533.88     72.63 o 
   1   9  22        6.82       19.90     37.77 o 
   2   9  22       66.83       36.70     39.13 o 
   3   9  22        2.95       13.22     52.44 o 
   4   9  22       14.58        0.00     38.40 o 
   5   9  22       86.63       50.18     45.44 o 
   0  10  22       25.34        0.00     52.64 o 
   1  10  22      358.30      330.34     47.38 o 
   2  10  22      101.77       66.08     47.77 o 
   3  10  22       21.28       10.22     42.27 o 
   1   1  23      283.04      360.72     44.87 o 
   2   1  23      724.61      657.69     55.01 o 
   3   1  23       35.97        0.00     35.70 o 
   4   1  23       42.67        0.00     46.00 o 
   5   1  23      232.84       87.26     53.40 o 
   6   1  23        9.42        0.00     49.36 o 
   7   1  23        4.52        0.00     46.99 o 
   0   2  23     5302.12     6011.00    180.07 o 
   1   2  23        9.89       18.05     37.58 o 
   2   2  23     2142.65     2094.30     76.47 o 
   3   2  23      710.69      665.53     66.85 o 
   4   2  23      792.63      837.34     62.39 o 
   5   2  23      108.68       90.15     51.83 o 
   6   2  23     1274.18     1367.74     87.49 o 
   7   2  23        0.96       41.07     51.36 o 
   1   3  23        1.85        0.00     36.85 o 
   2   3  23      155.08      186.51     42.04 o 
   3   3  23       17.62       43.20     37.14 o 
   4   3  23     1209.41     1203.90    101.44 o 
   5   3  23        4.26        1.26     48.54 o 
   6   3  23     2230.42     2168.44    103.36 o 
   7   3  23        0.59       44.62     50.86 o 
   0   4  23     6133.56     6083.74    203.93 o 
   1   4  23     1042.59     1082.72     81.33 o 
   2   4  23     9269.90     9803.32    179.37 o 
   3   4  23        6.71      117.78     43.62 o 
   4   4  23    10172.41    10773.42    270.86 o 
   5   4  23       64.49      164.99     54.91 o 
   6   4  23     2823.89     2977.27    119.31 o 
   1   5  23      211.13      229.92     46.27 o 
   2   5  23       15.64      123.88     42.51 o 
   3   5  23      172.09      226.13     49.25 o 
   4   5  23     1271.62     1392.68     73.31 o 
   5   5  23       20.04       87.17     48.38 o 
   6   5  23     3281.15     3071.78    185.56 o 
   0   6  23     1557.31     1536.89     99.50 o 
   1   6  23       47.77       46.24     39.07 o 
   2   6  23     1658.46     1713.65     73.26 o 
   3   6  23       25.93        2.86     41.29 o 
   4   6  23     2481.79     2522.74    118.10 o 
   5   6  23        8.87       51.70     41.84 o 
   1   7  23       14.79        8.07     39.08 o 
   2   7  23      167.69      122.50     42.79 o 
   3   7  23       98.74       70.08     44.10 o 
   4   7  23        1.26       57.85     41.92 o 
   0   8  23     1625.62     1607.23    103.93 o 
   1   8  23      177.26      183.85     42.97 o 
   2   8  23     1256.32     1317.33     89.05 o 
   0   0  24       30.41       87.46    105.28 o 
   1   0  24      379.40      254.27     78.36 o 
   2   0  24      538.59      363.52     66.26 o 
   3   0  24      267.66      270.88     65.78 o 
   4   0  24     2060.82     2031.04    142.37 o 
   1   1  24      118.84      111.65     42.65 o 
   2   1  24      335.58      237.82     43.60 o 
   3   1  24      268.90      241.50     45.44 o 
   4   1  24     1449.68     1627.75     92.65 o 
   0   2  24      465.06      369.26     66.88 o 
   1   2  24      189.13      134.41     41.69 o 
   2   2  24     1022.25     1075.19     60.49 o 
   3   2  24      876.08      831.42     62.45 o 
   4   2  24     2459.13     2640.61    115.57 o 
   1   3  24      278.96      291.70     45.88 o 
   2   3  24       56.06       96.72     40.70 o 
   3   3  24      268.51      250.81     44.20 o 
   0   4  24       39.76      131.23     59.13 o 
   1   4  24        1.13        0.00     40.25 o 
   2   4  24       11.93       36.67     39.20 o 
   3   4  24      178.69      155.71     43.71 o 
   1   5  24        5.78        1.44     40.72 o 
                                                 
